# Supplementary material for: Citrullinated Epitopes Identified on Tumour MHC Class II by Peptide Elution Stimulate Both Regulatory and Th1 Responses and Require Careful Selection for Optimal Anti-Tumour Responses
Source: Front Immunol. 2021 Nov 9;12:764462. doi: 10.3389/fimmu.2021.764462 (PMC8630742; doi:10.3389/fimmu.2021.764462)
Supplement: Supplementary file 1 [file Table_1.xlsx]

## Sheet: Sheet1
A2	Sequence	# PSMs	# Proteins	# Protein Groups	Protein Group Accessions	Modifications	ΔCn	Area	q-Value	PEP	XCorr	Charge	MH+ [Da]	ΔM [ppm]	RT [min]	# Missed Cleavages
High	DEKEEDEEESPGQAKDEL	2	1	1	P14211		0	5.45641e+06	0	0.00193458	5.66865	3	2076.87	-0.0165698	41.9314	0
High	GDSRGGGGNFGPGPGSNFRGGSDGY	2	1	1	O88569		0	8.52351e+06	0	0.002092	5.45505	3	2329	-0.0371334	49.7143	0
High	SHGSHETDEEFDARW	6	1	1	P12787		0	5.54596e+06	0	0.008599	5.42755	3	1802.74	-0.0371393	45.0998	0
High	IDLSDVELDDLEKDEL	3	1	1	Q922R8		0	5.41628e+06	0	0.02432	5.36913	2	1860.9	0.264789	88.1271	0
High	GYSNRVVDLmAYMASKE	15	1	1	P16858	M10(Oxidation)	0	3.68085e+07	0	0.02042	5.33598	3	1949.91	0.592055	63.1119	0
High	ISWYDNEYGYSNRVVDL	4	1	1	P16858		0	1.4669e+07	0	0.0138	5.27672	2	2092.96	0.289647	79.9411	0
High	GYSNRVVDLmAYmASKE	18	1	1	P16858	M10(Oxidation); M13(Oxidation)	0	1.01165e+07	0	0.003389	5.2499	3	1965.9	-0.303414	53.5069	0
High	SHYEEGPGKNLPFSVENKWRLLAM	12	1	1	P17665		0	9.98428e+07	0	0.04065	5.14349	4	2802.4	0.224832	72.4565	0
High	SHYEEGPGKNLPFSVENKWRL	4	1	1	P17665		0	5.21859e+07	0	0.006858	4.93504	4	2487.24	0.182867	62.6772	0
High	SHYEEGPGKNLPFSVENKWRLLAMm	9	1	1	P17665	M25(Oxidation)	0	2.01645e+07	0	0.02427	4.87953	4	2949.44	-0.0396554	71.583	0
High	DITADDEPLGRVSFEL	4	1	1	P17742		0	1.33895e+07	0	0.005403	4.78849	2	1776.87	0.153497	87.7184	0
High	SHYEEGPGKNLPFSVENKWRLLAm	8	1	1	P17665	M24(Oxidation)	0	5.14986e+07	0	0.05479	4.73998	4	2818.4	-0.137825	67.6787	0
High	YmVGPIEEAVAKADKLAEEHGS	11	1	1	P56480	M2(Oxidation)	0	1.51162e+07	0	0.01408	4.66067	4	2360.14	-0.32503	73.0623	0
High	GIKYDPSIGIYGLDF	4	1	1	Q9CXW4		0	6.09498e+06	0	0.05138	4.60893	2	1657.85	1.07689	89.5449	0
High	VTYVPVTTFKNLQTVNVDEN	7	1	1	P62900		0	1.89422e+07	0	0.08476	4.60184	2	2281.17	0.774979	75.4119	0
High	SHYEEGPGKNLPFSVENKWRLLAmm	7	1	1	P17665	M24(Oxidation); M25(Oxidation)	0	1.3557e+07	0	0.05934	4.59703	4	2965.44	0.605041	67.9626	0
High	GYSNRVVDLMAYMASKE	9	1	1	P16858		0	7.3944e+07	0	0.02849	4.48389	2	1933.91	0.120631	79.3221	0
High	FSNKITPIQSKEAY	2	1	1	Q9WUR9		0	3.34785e+06	0	0.06103	4.47659	3	1625.85	-0.509324	47.9826	0
High	YSTSSSSGLTAGKIAGAGLL	2	1	1	Q8CAQ8		0	4.60934e+06	0	0.0424	4.38635	2	1840.97	0.184903	69.5808	0
High	FYIGEIIGKRGIVGYDV	7	1	1	Q9CPQ8		0	1.30688e+08	0	0.08326	4.34167	2	1899.04	0.247581	80.6486	0
High	HASSTFTITDQVPFSVSVSQLQ	5	1	1	Q60696		0	2.23559e+06	0	0.03284	4.33533	3	2379.18	0.287282	85.8664	0
High	TITDQVPFSVSVSQLQ	6	1	1	Q60696		0	1.72651e+07	0	0.005681	4.30949	2	1748.91	0.750876	87.0089	0
High	VIHDNFGIVEGLmTTVHAITATQK	2	1	1	P16858	M13(Oxidation)	0	3.20547e+06	0	0.01031	4.25545	4	2611.36	0.153593	82.0627	0
High	KEEDEEESPGQAKDEL	5	1	1	P14211		0	1.07234e+07	0	0.02551	4.23428	3	1832.8	-0.10179	37.7526	0
High	VSEKGTVQQADE	4	1	1	P51410		0	6.07424e+06	0	0.06156	4.22897	2	1290.62	-0.30405	28.2748	0
High	NGQTREHALLAYTLGVKQLIVGVNK	4	2	2	P10126;P62631		0	1.21193e+07	0	0.02806	4.19624	4	2722.54	0.413214	74.1829	0
High	ISKQEYDESGPSIVH	3	2	2	P60710;P63260		0	3.62688e+06	0	0.05261	4.143	3	1688.81	0.105416	42.943	0
High	GKVEIVAINDPFIDL	1	1	1	P16858		0	955062	0	0.0713	4.03972	2	1642.91	0.183703	90.6979	0
High	WGEAGAEYVVESTGVFTTMEK	1	1	1	P16858		0	666348	0	0.01268	4.03453	2	2291.05	0.216284	86.2572	0
High	GLLGLGSDGQPPVQK	1	1	1	Q9EQK5		0	4.52441e+06	0	0.08447	4.01853	2	1465.8	-0.200929	61.0547	0
High	NELGISTPEELGLDKV	2	1	1	P12787		0	4.84056e+06	0	0.05282	4.0052	2	1713.89	0.249438	77.2867	0
High	FDITADDEPLGRVSFEL	3	1	1	P17742		0	977789	0	0.07763	3.99415	2	1923.93	-0.460782	91.9999	0
High	GLYLPLFKPSASTSKVTAGDS	1	1	1	Q9QXX4		0	3.40527e+06	0	0.05032	3.96794	3	2139.13	-0.0984076	70.7414	0
High	WQVKSGTIFDNF	4	1	1	P14211		0	1.14483e+07	0	0.09099	3.93168	2	1441.71	0.258082	80.6413	0
High	FSLPIKESEIIDF	4	1	1	P25444		0	6.21255e+06	0	0.02854	3.90179	2	1537.82	0.844319	89.6282	0
High	ISKQEYDESGPSIVHRK	14	2	2	P60710;P63260		0	2.6777e+07	0	0.008091	3.83752	3	1973.01	0.314865	34.5788	0
High	ITDQVPFSVSVSQLQ	4	1	1	Q60696		0	1.06399e+07	0	0.01152	3.83216	2	1647.86	0.174261	84.4174	0
High	PGVTVKDVNQQE	2	1	1	Q9CZX8		0	1.13908e+06	0	0.06815	3.79589	2	1313.67	-0.207189	38.599	0
High	SHYEEGPGKNLPFSVENKWRLLAMM	5	1	1	P17665		0	1.82614e+07	0	0.08881	3.78754	4	2933.45	0.47379	77.902	0
High	LVVYPWTQRYFDSF	4	2	2	P02088;P02089		0	4.2731e+06	0	0.0315	3.76798	2	1820.9	0.268738	90.7602	0
High	LGISTPEELGLDKV	2	1	1	P12787		0	5.44725e+06	0	0.06183	3.75714	2	1470.81	0.0966001	74.6562	0
High	NEIFPETKLDKKKYPYWPHQPIENL	5	1	1	Q9DCX2		0	2.67307e+07	0	0.07217	3.73593	4	3127.62	-0.343739	66.1272	0
High	AGAESDGQFQFTGIKKYFNSY	3	1	1	Q78IK2		0	6.41675e+06	0	0.05606	3.72639	3	2358.11	0.626546	74.6985	0
High	FAKLVRPPVQVYGIEGRYATAL	2	1	1	Q9DB20		0	6.28913e+06	0	0.04648	3.71878	3	2448.38	0.512704	71.2003	0
High	PELAVQKVVVHPLVL	2	1	1	P26516		0	4.75024e+06	0	0.05341	3.68875	3	1641.01	-0.117972	72.7704	0
High	RQYAKDIGFIKLD	1	1	1	P62274		0	1.6161e+06	0	0.0855	3.67887	3	1566.86	-0.386695	56.8835	0
High	GLEDEPLEAPTKEN	1	1	1	Q8BFZ9		0	1.06963e+06	0	0.05127	3.66877	2	1541.73	-0.212544	52.1111	0
High	APQGSLGEYLFERLTLKHD	6	1	1	P29391		0	3.16709e+07	0	0.01774	3.64223	4	2174.12	-0.433117	78.3404	0
High	LERGGDPTKEPEPVVHYDI	2	1	1	Q9D6J5		0	2.06916e+06	0	0.02786	3.64153	4	2151.07	-0.271308	52.8315	0
High	ELRPTLNELGISTPEELGLDKV	1	1	1	P12787		0	2.30613e+06	0	0.05693	3.6242	3	2423.3	0.214011	82.7651	0
High	FTITDQVPFSVSVSQLQ	10	1	1	Q60696		0	2.82641e+07	0	0.006477	3.6032	2	1895.98	0.596272	95.866	0
High	VAYWRQAGLSYIRF	1	1	1	P56382		0	4.5009e+06	0	0.007185	3.59312	3	1729.92	0.170755	74.6171	0
High	ITDQVPFSVSVSQLQA	2	1	1	Q60696		0	978605	0	0.02716	3.54611	2	1718.9	0.302912	86.2042	0
High	SHYEEGPGKNLPFSVENKWRLLA	3	1	1	P17665		0	1.45725e+07	0	0.0401	3.50277	4	2671.36	0.0428414	67.9486	0
High	MAYmASKE	41	1	1	P16858	M4(Oxidation)	0	1.83444e+07	0	0.07818	3.49321	2	946.4	-0.505152	27.6282	0
High	FLVGGASLKPEFVDIINAKQ	1	1	1	P17751		0	1.89867e+06	0	0.07768	3.49137	3	2146.19	0.0511539	80.8381	0
High	DPQDTFESEFYLDEKR	3	2	2	P07759;Q03734		0	6.57858e+06	0	0.03567	3.48067	3	2018.9	0.50899	68.3624	0
High	IGGSILASLSTFQQm	2	7	7	P62737;P60710;P68033;P63260;P63268;P68134;Q8BFZ3	M15(Oxidation)	0	500491	0	0.03756	3.44761	2	1568.8	-0.74529	92.6556	0
High	GISTPEELGLDKV	3	1	1	P12787		0	1.02917e+07	0	0.03798	3.44345	2	1357.72	-0.0121053	66.5512	0
High	DQVPFSVSVSQLQ	2	1	1	Q60696		0	1.87283e+06	0	0.0362	3.44092	2	1433.73	0.055206	83.7065	0
High	YLGQVAILLFKSG	3	2	2	P63168;Q9D0M5		0	923558	0	0.08643	3.43475	2	1408.82	0.311465	90.1002	0
High	SSGAHGEEGSARMWKALTYF	8	1	1	P43024		0	1.09559e+08	0	0.08431	3.4336	3	2185.01	0.0308837	67.5422	0
High	ISKQEYDESGPSIVHR	4	2	2	P60710;P63260		0	3.35533e+06	0	0.05029	3.43098	3	1844.91	-0.226065	39.2747	0
High	PGVTVKDVNQQEFVRALAAF	4	1	1	Q9CZX8		0	2.35077e+07	0	0.04004	3.42926	3	2189.17	0.157951	82.4539	0
High	YQEFWANPKPKP	6	1	1	Q9JLR9		0	2.19322e+07	0	0.0866	3.4151	3	1504.76	-1.00429	51.4679	0
High	FSTATSLSPFYLRPPSF	3	1	1	P23927		0	1.86636e+06	0	0.09608	3.39973	2	1917.98	0.797986	90.0857	0
High	IEFTRILKHGAKDKDD	13	1	1	Q3THE2		0	4.40517e+07	0	0.08998	3.39376	4	1886.01	-0.479086	43.0129	0
High	DSLDGYISTQGASL	2	1	1	P20918		0	2.14737e+06	0	0.0765	3.36696	2	1426.67	-0.0546989	79.9567	0
High	IQIPASLGLGFIARV	3	1	1	Q99104		0	1.37204e+06	0	0.03025	3.33355	2	1554.94	-0.247216	94.8681	0
High	LRVAPEEHPVL	8	2	2	P60710;P63260		0	3.03274e+07	0	0.02485	3.29701	3	1259.71	-0.253615	50.1902	0
High	GSLSNLQVTQPTVGMNFKTPRGAV	3	1	1	P63276		0	8.62561e+06	0	0.08619	3.26923	3	2502.32	0.808267	68.095	0
High	LRVAPEEHPTL	2	4	4	P62737;P68033;P63268;P68134		0	2.43837e+06	0	0.06534	3.2529	3	1261.69	-0.673885	47.1523	0
High	PGVTVKDVNQQEFVRALAA	2	1	1	Q9CZX8		0	5.81155e+06	0	0.02227	3.25277	3	2042.1	-0.129758	67.1221	0
High	TITDQVPFSVSVSQL	2	1	1	Q60696		0	914135	0	0.04496	3.23317	2	1620.85	-0.026721	91.4485	0
High	SAAPTAQATEWVGATTEWS	2	1	1	P14206		0	4.92935e+06	0	0.04791	3.23096	2	1963.9	0.344703	82.0236	0
High	VEIVAINDPFIDL	2	1	1	P16858		0	827195	0	0.09234	3.22815	2	1457.79	-0.221996	104.607	0
High	YSVNVDYSKLKKEGPDF	4	1	1	Q62425		0	4.08206e+07	0	0.07712	3.2075	3	1989	-0.0705342	58.9188	0
High	IRQVTDAETKPKST	4	1	1	Q9WVA3		0	1.19581e+06	0	0.07857	3.203	3	1573.85	-0.359189	27.2324	0
High	VEFTRSLFVN	3	1	1	P16546		0	7.92894e+06	0	0.08419	3.1598	2	1211.64	0.355124	67.2987	0
High	LVLNLQDESFTRGSDSLIKG	3	1	1	O35129		0	1.33613e+07	0	0.07196	3.15946	3	2192.16	0.00711913	73.144	0
High	mAYmASKE	64	1	1	P16858	M1(Oxidation); M4(Oxidation)	0	2.17577e+06	0	0.05008	3.14927	2	962.395	-0.540349	26.326	0
High	VYFGSGFAAPFF	5	1	1	P17665		0	3.10513e+06	0	0.06537	3.13748	2	1309.63	0.131724	104.261	0
High	mTVYFGSGFAAPFFIVRHQLLKK	6	1	1	P17665	M1(Oxidation)	0	1.24376e+07	0	0.01603	3.12943	4	2673.44	-0.409296	81.9332	0
High	IGIEWNMSPVGRVTPKEWRDQ	3	1	1	P56393		0	6.99224e+06	0	0.04464	3.12327	4	2498.26	0.922669	70.2413	0
High	VPPVQVSPLIKFGRYSAL	4	1	1	Q06185		0	9.27182e+06	0	0.03643	3.12283	3	1971.14	0.15077	77.2264	0
High	mNLEEKPAPAA	14	1	1	P09813	M1(Oxidation)	0	3.30676e+06	0	0.08452	3.10302	2	1186.58	-0.418409	37.225	0
High	LAmAAFPKKQN	31	1	1	P48771	M3(Oxidation)	0	1.56745e+07	0	0.05377	3.10206	3	1234.66	-0.549247	33.131	0
High	YVEFTRSLFVN	2	1	1	P16546		0	4.15457e+06	0	0.1005	3.08139	2	1374.71	-0.0170989	72.9033	0
High	FGSGFAAPFFIVRHQLLKK	11	1	1	P17665		0	63298580	0	0.02009	3.07994	4	2163.22	0.167281	74.8061	0
High	YASGRTTGIVm	6	3	3	P60710;P63260;Q8BFZ3	M11(Oxidation)	0	1.97452e+06	0	0.01009	3.07684	2	1171.58	0.145178	37.81	0
High	WISKQEYDESGPSIVHRK	3	2	2	P60710;P63260		0	7.13413e+06	0	0.02875	3.06135	4	2159.09	-0.243705	42.793	0
High	GPKPPKRSFVYVWKTWGKY	10	1	1	Q60696		0	6.15727e+07	0	0.02543	3.05177	4	2324.27	-0.392129	58.9644	0
High	LVVYPWTQRF	4	1	1	P02104		0	2.30319e+07	0	0.04414	3.03964	2	1308.71	0.222644	76.8162	0
High	YVITHGDAKDQE	4	1	1	P97457		0	1.81083e+06	0	0.08087	3.00057	2	1375.65	-0.55422	31.0148	0
High	LVVYPWTQRY	3	2	2	P02088;P02089		0	3.41614e+07	0	0.07381	2.96546	2	1324.71	0.19961	70.1265	0
High	LAIIDPGDSDIIRSMPEQTGEK	3	1	1	P62889		0	2.0232e+07	0	0.03529	2.95543	3	2385.2	-0.205065	71.2574	0
High	SSPTIPSRLYSLL	3	1	1	Q8R1I1		0	7.92084e+06	0	0.08756	2.94159	2	1433.8	0.221228	82.0084	0
High	MTVYFGSGFAAPFFIVRHQLLKK	3	1	1	P17665		0	6.19021e+06	0	0.06303	2.92646	4	2657.44	-0.579714	85.0293	0
High	KFDDFEDEEDIVEYDDNDF	1	1	1	Q9D024		0	1.06872e+06	0	0.08881	2.86179	2	2398.94	0.601165	83.7292	0
High	SAKWDYDKNEWKK	3	1	1	P19783		0	2.76133e+06	0	0.09129	2.83063	4	1697.83	0.14761	37.6392	0
High	VPPVQVSPLIKFGRY	4	1	1	Q06185		0	1.37926e+07	0	0.02115	2.80852	3	1699.99	0.187616	70.8674	0
High	PPAENSSAPEAEQGGAE	3	1	1	P62960		0	981900	0	0.06773	2.78561	2	1640.7	-0.447925	36.8049	0
High	FmVPAGWVLAHLESYKKSSAA	1	1	1	P48772	M2(Oxidation)	0	1.75923e+06	0	0.04304	2.77613	4	2308.18	0.22447	77.7776	0
High	FDESVWQPSEPSITFA	3	1	1	Q99N95		0	1.61424e+06	0	0.04878	2.77361	2	1839.84	0.212213	93.4251	0
High	LDFGSLSNL	2	1	1	P63276		0	750265	0	0.1002	2.72889	2	965.494	-0.251056	87.7029	0
High	PGDSDIIRSmPEQTGEK	1	1	1	P62889	M10(Oxidation)	0	695849	0	0.09677	2.68439	3	1875.87	-0.285335	38.7806	0
High	VKVGVNGFGRIGRL	3	1	1	P16858		0	4.82378e+06	0	0.09	2.66781	4	1471.89	-0.110435	54.8912	0
High	SmYQEFWANPKPKP	3	1	1	Q9JLR9	M2(Oxidation)	0	3.42323e+06	0	0.06535	2.65799	3	1738.83	-0.378342	54.4377	0
High	VVALGAEYFLDSQNGDKKHH	4	1	1	Q9CQZ6		0	1.03705e+07	0	0.09887	2.6556	4	2228.11	-0.667996	56.53	0
High	TVYFGSGFAAPFFIVRHQLLKK	10	1	1	P17665		0	4.94651e+07	0	0.05656	2.61358	5	2526.4	-0.36018	81.9113	0
High	AVAKADKLAEEHGS	1	1	1	P56480		0	948161	0	0.06439	2.59625	3	1425.73	-0.706907	27.0396	0
High	VYFGSGFAAPFFIVRHQLLKK	23	1	1	P17665		0	1.22943e+08	0	0.03633	2.58083	5	2425.35	-0.307513	81.0653	0
High	ISKQEYDESGPSIVHRKCF	1	2	2	P60710;P63260		0	8.52044e+06	0	0.07596	2.5675	4	2223.09	0.20305	45.8893	0
High	ISLKQAPLVH	3	1	1	O08585		0	5.45338e+06	0	0.08885	2.54627	3	1105.67	-0.355287	48.1061	0
High	LQSAIESRQARPTYATAMLQNLLK	1	1	1	Q64331		0	4.58488e+06	0	0.05929	2.51642	4	2703.46	-1.20396	73.2596	0
High	AIIDPGDSDIIRSmPEQTGEK	12	1	1	P62889	M14(Oxidation)	0	2.18954e+07	0	0.04447	2.49949	3	2288.11	-0.0346301	56.9909	0
High	FAKPRNQGGYGGSSSSSSYGSGRRF	5	1	1	P49312		0	3.1102e+07	0	0.02117	2.46521	4	2597.22	0.258295	37.5243	0
High	VVYPWTQRY	5	2	2	P02088;P02089		0	1.37176e+07	0	0.05314	2.39464	2	1211.62	0.389659	63.1507	0
High	IVFGEIDR	2	1	1	Q91WD5		0	2.51449e+06	0	0.05429	2.37488	2	948.515	-0.0222697	56.5155	0
High	VAIQAVLSL	1	7	7	P62737;P60710;P68033;P63260;P63268;P68134;Q8BFZ3		0	1.42063e+06	0	0.05848	2.3471	2	913.572	-0.108873	88.0906	0
High	FTITDQVPFSVSVSQLQA	3	1	1	Q60696		0	2.20248e+06	0	0.09934	2.33085	2	1967.01	-0.113309	97.0579	0
High	YMVGPIEEAVAKADKLAEEHGS	5	1	1	P56480		0	1.653e+07	0	0.05428	2.3282	4	2344.15	-0.101053	76.2042	0
High	FVGSQATDFGEALVRHDEF	4	1	1	O35887		0	1.01927e+07	0	0.04087	2.29681	3	2125	0.267464	76.5973	0
High	FQYDSTHGKFNGTVK	5	1	1	P16858		0	6.40307e+06	0	0.07019	2.26693	4	1728.83	-0.385561	40.0267	0
High	AIIDPGDSDIIRSMPEQTGEK	4	1	1	P62889		0	3.41633e+07	0	0.062	2.26532	3	2272.11	0.17163	64.7149	0
High	LVLNLQDESFTRGSDSLIKGKK	2	1	1	O35129		0	7.76379e+06	0	0.07238	2.19172	5	2448.34	-0.440296	61.0007	0
High	FQYDSTHGKFNGTV	2	1	1	P16858		0	4.62287e+06	0	0.09632	2.11469	3	1600.74	0.0109695	48.7932	0
High	GREFGNLARIRHVISY	3	1	1	Q9CQ69		0	5.94324e+06	0	0.08422	2.10826	4	1888.03	-0.285789	58.1422	0
High	LVRPPVQVYGIEGRYATAL	4	1	1	Q9DB20		0	18465761	0	0.0827	2.09554	3	2102.18	0.195185	71.5679	0
High	TFTITDQVPFSVSVSQLQ	3	1	1	Q60696		0	1.01608e+06	0	0.04097	1.99656	2	1997.02	0.101875	96.7927	0
High	LAIIDPGDSDIIRSmPEQTGEK	5	1	1	P62889	M15(Oxidation)	0	7.20735e+06	0	0.09186	1.96669	3	2401.19	-0.62787	64.0593	0
High	VVYPWTQRF	3	1	1	P02104		0	1.07572e+07	0	0.09786	1.94804	2	1195.63	-0.297267	69.9362	0
High	AIYLLAMAAFPKKQN	3	1	1	P48771		0	7.32634e+06	0	0.07207	1.94765	3	1678.93	-0.303112	75.0122	0
High	LASVSTVLTSKYR	1	1	1	P01942		0	3.11493e+06	0	0.03217	1.89062	3	1424.81	-0.368785	53.4605	0
High	LLGGPSVFIFPPKIKDVLm	8	3	3	P01863;P01865;P01864	M19(Oxidation)	0	6.69625e+06	0	0.06612	1.85047	3	2087.2	0.158949	91.182	0
High	AIYLLAmAAFPKKQN	1	1	1	P48771	M7(Oxidation)	0	6.18821e+06	0	0.0628	1.67348	3	1694.93	-0.144952	65.569	0
High	LIYTWGNQEFEQSKRKNPAmYENDK	6	1	1	Q9CQ69	M20(Oxidation)	0	1.08076e+07	0	0.0564	1.54477	5	3105.47	-0.529779	54.0564	0
High	FAAPFFIVRHQLLKK	2	1	1	P17665		0	5.99219e+06	0	0.08181	1.50555	4	1815.08	-0.36214	64.8299	0
High	YLERGGDPTKEPEPVVHYDI	2	1	1	Q9D6J5		0	2.27158e+06	0.001	0.1144	3.9578	4	2314.13	-1.23953	56.5526	0
High	GFGDLKTPAGLQVLNDY	2	1	1	O70251		0	1.65812e+06	0.001	0.1475	3.95405	2	1807.92	0.248867	83.6702	0
High	KTSEIQSQAKAYFEKT	1	1	1	P09813		0	3.49918e+06	0.001	0.1698	3.88716	3	1858.95	-0.174031	47.7434	0
High	VLYRYGSFSL	2	1	1	Q60696		0	3.74018e+06	0.001	0.1256	3.61782	2	1204.64	-0.266897	72.7307	0
High	LRVTPYILKKLDSI	1	1	1	B1AXP6		0	3.3166e+06	0.001	0.1488	3.44639	3	1659.02	-0.515906	70.6267	0
High	YLVGLFEDTNL	2	4	4	P68433;P84228;P84244;P02301		0	555400	0.001	0.1067	3.38092	2	1283.65	-0.332266	96.0329	0
High	ASLSTFQQm	3	7	7	P62737;P60710;P68033;P63260;P63268;P68134;Q8BFZ3	M9(Oxidation)	0	2.06788e+06	0.001	0.1497	3.36085	2	1028.47	-0.156625	51.8278	0
High	LYVDKNFINNPLAQADW	1	1	1	Q8VDD5		0	657155	0.001	0.1693	3.2334	2	2021.01	-0.623001	87.2538	0
High	LVGLFEDTNL	2	4	4	P68433;P84228;P84244;P02301		0	1.69634e+06	0.001	0.1342	3.21018	2	1120.59	-0.193528	88.9518	0
High	IKPGADLSTGHDEL	3	1	1	Q9ESP1		0	8.32816e+06	0.001	0.1037	3.16998	3	1452.73	-0.270664	46.7355	0
High	NGQTrEHALLAYTLGVKQLIVGVNK	1	2	2	P10126;P62631	R5(Deamidated)	0	2.51306e+06	0.001	0.1022	3.03578	4	2723.52	-0.710102	79.8233	0
High	MAYMASKE	2	1	1	P16858		0	1.55388e+06	0.001	0.1268	2.99693	2	930.406	-0.206343	34.7105	0
High	VLSGEDKSNIKAAWGKIGGHGAEY	3	1	1	P01942		0	9.57427e+06	0.001	0.1021	2.99191	4	2487.26	0.219144	55.6818	0
High	VKVGVNGF	2	1	1	P16858		0	2.32063e+06	0.001	0.1073	2.97989	2	819.472	-0.624724	50.9027	0
High	GAEYFLDSQNGDKKHH	2	1	1	Q9CQZ6		0	414220	0.001	0.1587	2.97315	3	1845.85	-0.350554	34.7252	0
High	VDIINAKQ	4	1	1	P17751		0	5.01737e+06	0.001	0.1261	2.96777	2	900.515	-0.283464	40.1994	0
High	GMErVWCVASLrGSNNVALGYDE	1	1	1	O55029	R4(Deamidated); R12(Deamidated)	0	1.08626e+08	0.001	0.1015	2.93507	4	2528.15	0.04766	44.5276	0
High	DEEESPGQAKDEL	1	1	1	P14211		0	1.01573e+06	0.001	0.1173	2.91851	2	1446.62	-0.292431	42.7703	0
High	AEAAAAPAPAAGPGQmSFT	1	1	1	Q9D3D9	M16(Oxidation)	0	1.32322e+06	0.001	0.1232	2.91722	2	1731.8	0.382781	56.7381	0
High	LVWATDWRL	2	1	1	Q9CPX8		0	2.19763e+06	0.001	0.1144	2.88735	2	1159.63	-0.218475	83.4726	0
High	IVRHQLLKK	19	1	1	P17665		0	1.00239e+07	0.001	0.1208	2.8185	3	1134.75	-0.0611793	28.1885	0
High	QVTQPTVGMNFKTPRGAV	4	1	1	P63276		0	7.35738e+06	0.001	0.121	2.81219	3	1931.02	0.0199664	56.4856	0
High	ALENYHPRTGLKWQLGRIFAL	1	1	1	Q8R4P4		0	412131	0.001	0.122	2.79448	6	2483.37	0.519744	35.2072	0
High	PREDRATWKSNYFLKIIQL	1	1	1	P14869		0	4.33508e+06	0.001	0.154	2.77855	4	2378.3	0.399277	75.4409	0
High	SITYKPVKHGRPGIGATHSSRFIPL	6	1	1	P62843		0	1.49741e+07	0.001	0.1544	2.76993	5	2719.51	-0.246905	52.3821	0
High	FQQKYDGIILPGK	1	1	1	Q9CXW4		0	1.88578e+06	0.001	0.1688	2.7267	3	1506.83	-0.246151	56.006	0
High	VVYPWTQRYFDSF	4	2	2	P02088;P02089		0	3.71721e+06	0.001	0.1358	2.71778	2	1707.82	-0.0207171	85.5724	0
High	VKLISWYDNEYGYSNRVVDL	2	1	1	P16858		0	5.163e+06	0.001	0.1174	2.69134	3	2433.21	-0.468389	79.6618	0
High	RVAPEEHPV	2	2	2	P60710;P63260		0	4.19074e+06	0.001	0.1752	2.64069	2	1033.54	-0.632373	28.322	0
High	TGGKILGFFF	3	1	1	P62245		0	1.61244e+06	0.001	0.1428	2.59143	2	1086.6	-0.325153	89.4233	0
High	LQSAIESRQARPTYATAMLQNLL	2	1	1	Q64331		0	8.53614e+06	0.001	0.1377	2.43356	3	2575.37	0.0445859	79.7466	0
High	FSVEKLGSLRVGDPVYRMVD	1	1	1	Q922Q1		0	4.83604e+06	0.001	0.1798	2.38243	4	2267.19	-0.0793627	72.3136	0
High	WANPKPKP	7	1	1	Q9JLR9		0	6.63912e+06	0.001	0.179	2.37252	2	937.525	-0.480331	29.8176	0
High	IGGSILASLSTF	1	7	7	P62737;P60710;P68033;P63260;P63268;P68134;Q8BFZ3		0	326305	0.001	0.1779	2.32822	2	1165.65	-0.176329	99.0992	0
High	SLTNGmYPHKLVF	1	1	1	P47911	M6(Oxidation)	0	5.73389e+06	0.001	0.133	2.31323	3	1522.77	-0.704263	58.534	0
High	LDLNLDLSKFRLPQPSSGRESPRH	2	1	1	Q8BK30		0	9.96587e+06	0.001	0.136	2.23692	4	2762.47	0.304242	68.7489	0
High	TVYFGSGFAAPFF	4	1	1	P17665		0	914082	0.001	0.1158	2.22731	2	1410.67	-0.0156938	104.896	0
High	KTQVQSVIDKASETLTAQ	1	1	1	Q00623		0	3.03355e+06	0.001	0.1054	2.21331	3	1947.04	-0.119983	65.7204	0
High	QVTQPTVGmNFKTPRGAV	8	1	1	P63276	M9(Oxidation)	0	1.00727e+07	0.001	0.153	2.12205	3	1947.01	-0.0330932	51.8347	0
High	AQVVLQAAIPLVS	2	1	1	Q60696		0	1.75343e+06	0.001	0.1542	2.10615	2	1308.79	-0.287054	88.6785	0
High	RVAPEEHPVL	4	2	2	P60710;P63260		0	7.68359e+06	0.001	0.1412	2.01453	3	1146.63	-0.0708764	39.9165	0
High	FLLFPDmDA	6	1	1	P14106	M7(Oxidation)	0	2.00181e+06	0.001	0.1616	2.00324	2	1084.5	-0.473819	91.4416	0
High	LQSAIESRQARPTYATAmLQNLL	1	1	1	Q64331	M18(Oxidation)	0	5.33754e+06	0.001	0.113	1.99096	3	2591.36	0.499187	70.0461	0
High	GIVEGLMTTVHAITATQK	1	1	1	P16858		0	1.23644e+06	0.001	0.1185	1.96569	3	1870.01	0.194654	84.055	0
High	FTITDQVPFSVSVSQL	5	1	1	Q60696		0	889402	0.001	0.1382	1.89553	2	1767.92	0.49359	99.7736	0
High	LVLYFKLRPKKTPAVKAT	4	1	1	Q78IK2		0	1.41008e+07	0.001	0.1189	1.85134	4	2073.29	-0.565039	51.4127	0
High	MSSGAHGEEGSARMWKALTYF	1	1	1	P43024		0	5.8078e+06	0.001	0.1042	1.84734	4	2316.05	0.272314	68.462	0
High	LTEAPLNPKANREKmTQI	1	6	6	P62737;P60710;P68033;P63260;P63268;P68134	M15(Oxidation)	0	2.16419e+06	0.001	0.1801	1.81589	3	2070.1	-0.478907	40.9513	0
High	EEEEETEKESTEKDEL	1	1	1	P08113		0	2.63549e+06	0.001	0.1573	1.79025	3	1953.83	-0.264414	36.3785	0
High	VITHGDAKDQE	3	1	1	P97457		0	483395	0.001	0.1588	1.78481	3	1212.59	-0.164936	21.4575	0
High	VFRRYVEVGRVAY	4	1	1	Q9CR57		0	4.80868e+06	0.001	0.1411	1.60391	4	1613.89	0.228577	51.1152	0
High	VLVLYDEIKKYT	1	1	1	P51881		0	2.6468e+06	0.001	0.131	1.50616	3	1483.84	-1.21304	74.0016	0
High	VVLRNPLIAGK	2	1	1	P62317		0	1.23917e+06	0.001	0.1176	1.42912	3	1179.76	-0.0555341	52.6141	0
High	LAMAAFPKKQN	2	1	1	P48771		0	8.73869e+06	0.001	0.1583	1.40358	3	1218.67	-0.0963201	41.8965	0
High	PLPPLPEYGGKVRLGLIPEEF	1	1	1	Q9CQQ7		0	7.8459e+06	0.001	0.1425	1.19232	3	2321.29	-0.105536	87.5807	0
High	SIDLSRKTVKRIRINFVF	1	1	1	Q64430		0	0	0.001	0.1801	0.910795	4	2192.3	0.627903	76.9142	0
High	SACEFCMCDQGQVTCQTGEC	1	1	1	Q80T14		0	264527	0.001	0.1465	0.233835	2	2142.73	-1.07005	28.4904	0
High	GSLSNLQVTQPTVGmNFKTPRGAV	1	1	1	P63276	M15(Oxidation)	0	6.64808e+06	0.002	0.1983	3.73278	3	2518.31	0.39869	63.0108	0
High	ALLQEGEVYSADREDLYA	1	1	1	Q99PV0		0	2.47441e+06	0.002	0.2088	3.21687	2	2041.97	0.473237	70.006	0
High	EVTSDQVANVVWDYF	1	1	1	P06728		0	306079	0.002	0.2034	2.98722	2	1771.82	-0.339335	103.693	0
High	TVQSQGPGGKVVTCAHRYEKRQ	1	1	1	Q61739		0	7.47605e+07	0.002	0.1964	2.70762	5	2429.24	-0.787088	79.9778	0
High	SSGAHGEEGSARmWKALTYF	7	1	1	P43024	M13(Oxidation)	0	5.18039e+07	0.002	0.2287	2.70188	3	2201.01	0.0670595	59.2449	0
High	LYIKSTMGKPQRLY	1	1	1	P53026		0	1.27879e+06	0.002	0.2222	2.63884	3	1697.94	-0.510487	49.2204	0
High	FQNLTGYRSVLVVAPEVSV	2	1	1	P49222		0	2.14032e+06	0.002	0.2195	2.63576	2	2078.13	-0.318698	84.4754	0
High	GIQPSPVLLASLGVGL	1	1	1	Q9DB73		0	225214	0.002	0.1939	2.58586	2	1520.9	-0.0201297	105.951	0
High	SITYKPVKHGRPGIGATHSSRFIP	2	1	1	P62843		0	1.46664e+07	0.002	0.2229	2.43977	4	2606.43	-0.266441	46.8169	0
High	VTTSTRTY	3	1	1	P20152		0	745018	0.002	0.221	2.36775	2	928.473	-0.279136	27.929	0
High	VALArALI	1	1	1	P21958	R5(Deamidated)	0	704501	0.002	0.214	2.30925	2	827.535	-0.377951	52.1044	0
High	MDEIDAIGGrRFSEGTSADREIQ	1	1	1	P62334	R10(Deamidated)	0	1.11389e+06	0.002	0.2229	2.30277	3	2554.19	0.48842	99.405	0
High	DESVWQPSEPSITFA	1	1	1	Q99N95		0	402693	0.002	0.214	2.02689	2	1692.77	-0.454661	91.6015	0
High	TGFLLFPDmDA	4	1	1	P14106	M9(Oxidation)	0	1.31647e+06	0.002	0.1981	1.95772	2	1242.57	-0.165664	93.5786	0
High	YQLSRSRNITYLPAGQSVLLQLPQ	1	1	1	P67778		0	1.01866e+07	0.002	0.2046	1.93538	3	2745.51	0.897454	78.4465	0
High	AAFPKKQN	4	1	1	P48771		0	2.47945e+06	0.002	0.209	1.92465	2	903.505	-0.0387706	21.2013	0
High	ESHAIIQDVKLLQELL	1	1	1	P97412		0	0	0.002	0.1858	1.87081	4	1849.04	-0.0172219	68.7078	0
High	mAmFSSEK	3	1	1	Q9JLB4	M1(Oxidation); M3(Oxidation)	0	2.17577e+06	0.002	0.2168	1.84548	2	962.396	-0.170219	23.1978	0
High	YLTSESSRPT	1	1	1	Q61838		0	215708	0.002	0.2213	1.83364	2	1140.55	-0.448376	33.4951	0
High	VAPFmSNIPLLLYPQ	1	1	1	Q61207	M5(Oxidation)	0	784228	0.002	0.2206	1.78362	2	1718.92	0.332041	103.806	0
High	WRRREEEERWRMEIRRYEEDMYWRR	1	1	1	O88532		0	1.95959e+07	0.002	0.2142	0.273201	6	3701.78	-0.0417943	62.9168	0
High	ASGGGVPTDEEQATGLEREIM	1	1	1	P19536		0	3.13444e+06	0.004	0.2388	3.25392	2	2146.99	0.456621	68.5258	0
High	YRYGSFSLAL	1	1	1	Q60696		0	1.16763e+07	0.004	0.2432	2.94046	2	1176.6	0.0804834	75.6248	0
High	GFEGDFYRA	2	1	1	Q01149		0	1.36663e+06	0.004	0.2416	2.6067	2	1061.47	-0.512547	56.6063	0
High	DDIGDDDEDIDDI	1	2	2	Q8BMJ3;Q60872		0	1.10531e+06	0.004	0.2435	2.57793	2	1464.55	0.422838	73.6928	0
High	TITDQVPFSVSVSQLQA	1	1	1	Q60696		0	1.64687e+06	0.004	0.2403	2.46254	2	1819.94	0.648656	88.8644	0
High	YSRKFSSSTFEQVNQ	2	1	1	P21614		0	1.5705e+07	0.004	0.2439	1.8852	3	1807.86	-0.475549	45.6365	0
High	YTLVTYVPVTTFKNLQTVNVDEN	1	1	1	P62900		0	2.63485e+06	0.005	0.2625	3.43829	3	2658.37	0.406786	87.6338	0
High	GKTELNYKNTEPVLDSDGSY	1	2	2	P01863;P01865		0	2.00139e+06	0.005	0.2611	3.07755	3	2230.05	0.213683	55.0864	0
High	VLYRYGSFSLAL	3	1	1	Q60696		0	7.71742e+06	0.005	0.258	3.0579	2	1388.76	0.0507774	83.2916	0
High	SSGAHGEEGSARMWKALTY	2	1	1	P43024		0	3.68496e+06	0.005	0.2531	2.893	3	2037.94	0.00296178	53.2917	0
High	VKLISWYDNEY	1	1	1	P16858		0	2.31349e+06	0.005	0.26	2.76073	2	1429.7	-0.48753	73.4793	0
High	GYSNRVVDL	1	2	2	Q64467;P16858		0	3.12265e+06	0.005	0.2512	2.53781	2	1022.53	-0.0336846	50.8709	0
High	GEDLTRHHDEL	2	1	1	Q8BH97		0	1.58829e+06	0.005	0.273	2.4835	3	1321.61	-0.5837	33.39	0
High	FEENVPPPKK	1	1	1	Q9CYL5		0	1.2833e+06	0.005	0.2577	2.42355	3	1184.63	-0.502282	32.058	0
High	ISTALSGFTVFRTISV	2	1	1	Q810D6		0	1.0822e+06	0.005	0.2511	2.3158	2	1698.94	0.132625	90.4547	0
High	KMVVKTFMDmDQDSEEEKE	2	1	1	Q4VA53	M10(Oxidation)	0	4.5756e+07	0.005	0.2587	2.1714	4	2335.01	0.248724	49.8718	0
High	GSGGGSGGYGSRRF	1	1	1	Q8BG05		0	1.29045e+06	0.005	0.2527	2.01868	3	1301.6	-0.111161	30.481	0
High	mLMPKKNRIAIYELL	3	1	1	P63325	M1(Oxidation)	0	2.22565e+07	0.005	0.2694	1.85076	3	1849.04	-0.422558	67.0851	0
High	FTRILKHGAKDKDD	2	2	2	Q3THE2;Q9CQ19		0	2.1746e+06	0.006	0.2814	2.73667	4	1643.89	-0.350594	29.6785	0
High	VVLQAAIPLVS	2	1	1	Q60696		0	1.75792e+06	0.006	0.2815	2.00248	2	1109.69	-0.451376	86.2426	0
High	VPPVQVSPLIKFGRYSALIIG	3	1	1	Q06185		0	8.69651e+06	0.006	0.2776	1.99636	3	2254.33	0.0622416	88.6023	0
High	ILDWVPYINGKFKKDD	3	1	1	Q9CPX8		0	2.95001e+07	0.006	0.2765	1.91632	3	1951.03	-0.259227	71.7434	0
High	GAPQGSLGEYLFERLTLKHD	1	1	1	P29391		0	1.12958e+07	0.006	0.2776	0.87902	4	2231.14	-0.306181	78.6865	0
High	YIGEIIGKRGIVGYDV	3	1	1	Q9CPQ8		0	8.11384e+06	0.008	0.303	3.28004	2	1751.97	0.09394	68.8329	0
High	ASLSTFQQMW	1	7	7	P62737;P60710;P68033;P63260;P63268;P68134;Q8BFZ3		0	964422	0.008	0.2873	3.09876	2	1198.56	-0.689038	85.441	0
High	ASLSTFQQmW	7	7	7	P62737;P60710;P68033;P63260;P63268;P68134;Q8BFZ3	M9(Oxidation)	0	1.28869e+07	0.008	0.2942	2.99503	2	1214.55	0.29056	76.846	0
High	IKTVETRDGQVINETSQHHDDLE	1	1	1	P20152		0	1.97912e+06	0.008	0.3121	2.88768	4	2664.29	-0.20198	42.4063	0
High	FGIRAKRAKEAAEQDVEK	1	1	1	P47963		0	2.26162e+06	0.008	0.3092	2.69321	4	2046.11	-0.790109	39.2669	0
High	DVANKIGII	1	1	1	P62751		0	928679	0.008	0.3095	2.39015	2	942.562	-0.23149	62.5177	0
High	FSLPIKESEIID	1	1	1	P25444		0	1.76226e+06	0.008	0.2938	2.37457	2	1390.75	-0.251628	75.9407	0
High	TKHFLRNHPLIF	1	1	1	Q60696		0	5.18861e+06	0.008	0.2924	2.23196	3	1522.86	-0.728915	54.018	0
High	IYTWGNQEFEQSKRKNPAmYENDK	1	1	1	Q9CQ69	M19(Oxidation)	0	2.9122e+06	0.008	0.3048	2.13414	5	2992.39	-0.256026	49.0665	0
High	DITADDEPLGRVSFELF	1	1	1	P17742		0	413866	0.008	0.3159	1.99436	2	1923.93	0.237149	99.0534	0
High	mRYVASYL	2	1	1	P99027	M1(Oxidation)	0	4.2415e+06	0.008	0.292	1.99269	2	1018.5	-0.463888	54.1963	0
High	SFLPQPPQEKSQDGGRYY	1	1	1	P11087		0	4.92605e+06	0.008	0.3104	1.9025	3	2097	0.162202	58.0955	0
High	TSANHAMI	1	1	1	P16110		0	405716	0.008	0.3094	1.74893	2	844.398	0.119249	32.5988	0
High	MLRQILGQAKKHPSLIPLF	1	1	1	Q62425		0	0	0.008	0.2903	1.50996	4	2190.29	-0.063494	83.1333	0
High	YNFLmADNmKKIILSHRQALF	2	1	1	Q9QXM0	M5(Oxidation); M9(Oxidation)	0	4.25e+07	0.008	0.2998	1.16363	5	2585.34	-0.618474	58.6873	0
Medium	WGEAGAEYVVESTGVF	1	1	1	P16858		0	388672	0.011	0.3182	2.13292	2	1700.78	-0.000155076	91.9136	0
Medium	SLTNGMYPHKLVF	3	1	1	P47911		0	3.67651e+06	0.011	0.3191	1.81936	3	1506.78	-0.825671	64.0846	0
Medium	NSmSDDEQESGCETVDG	1	1	1	Q9ERH7	M3(Oxidation)	0	738225	0.011	0.3173	0.168985	2	1818.63	-0.740079	26.774	0
Medium	PSAKQLADIGYKTFSASMML	1	1	1	Q8BH51		0	751008	0.012	0.3249	2.13742	3	2159.09	0.644767	85.8077	0
Medium	YIADKKDVYE	1	1	1	Q9CR21		0	200842	0.012	0.3216	1.89294	2	1243.62	0.196071	35.5737	0
Medium	AYLVGLFEDTNL	1	4	4	P68433;P84228;P84244;P02301		0	257788	0.013	0.3282	1.75027	2	1354.69	-1.49411	99.1888	0
Medium	GQDYEHVTmLQERFREF	1	1	1	Q62261	M9(Oxidation)	0	5.18039e+07	0.014	0.3328	2.27749	4	2201.01	0.37053	61.1419	0
Medium	IESSFWNF	1	1	1	Q8C0C7		0	446030	0.014	0.3363	2.17811	2	1029.47	-0.437717	90.1466	0
Medium	ALLLRVYArGrKQ	1	1	1	Q91ZN5	R9(Deamidated); R11(Deamidated)	0	1.49295e+06	0.015	0.3395	1.64484	4	1545.92	-0.196293	28.1955	0
Medium	ARQWQPDIEWAEQFSG	1	1	1	Q91WD5		0	1.26345e+06	0.016	0.3423	3.005	2	1947.9	0.184819	80.9657	0
Medium	EAHKSEIAHRYNDLGEQHFKGLVL	1	1	1	P07724		0	5.14267e+06	0.017	0.3548	3.55025	4	2791.43	0.0328544	54.9059	0
Medium	rGDQAFTEREASEImKSIGEA	1	1	1	P49138	R1(Deamidated); M15(Oxidation)	0	3.12605e+08	0.017	0.3485	3.10703	4	2342.09	-0.874949	41.805	0
Medium	QKTGTAEmSSILEErILGADTSVDL	2	1	1	Q03265	M8(Oxidation); R15(Deamidated)	0	2.32148e+06	0.018	0.3559	2.83852	3	2681.32	1.67567	77.8863	0
Medium	MQRMHNPEREAKKADrISRSKTF	1	1	1	Q3UTQ7	R16(Deamidated)	0	1.65481e+06	0.02	0.3593	2.07494	4	2817.43	-0.650412	73.8708	0
Medium	YSRKFSSSTFEQVNQL	1	1	1	P21614		0	8.10207e+06	0.023	0.3634	2.23691	3	1920.94	-0.714543	57.2337	0
Medium	PGGSGGSGGYGGRSRY	1	1	1	O88569		0	446535	0.023	0.3637	1.61304	3	1471.67	-0.690961	27.4189	0
Medium	LNLPTGIPIVYEL	1	2	2	Q9DBJ1;O70250		0	285784	0.023	0.3623	1.41061	2	1441.83	0.320915	105.365	0
Medium	LSKKKKGYNV	1	1	1	Q91XV3		0	9.00468e+07	0.023	0.3624	0.255274	2	1164.71	0.669401	109.776	0
Medium	AAAFGKPINF	1	1	1	O08749		0	846681	0.024	0.3688	2.78289	2	1035.56	-0.89266	61.6728	0
Medium	AMAAFPKKQN	1	1	1	P48771		0	222408	0.025	0.3712	2.28184	2	1105.58	-0.126975	30.7276	0
Medium	WrCDNQNDCSDNSDE	1	1	1	Q9JI18	R2(Deamidated)	0	0	0.025	0.3729	0.254216	2	1801.6	-1.85314	27.2994	0
Medium	VDMKFKDEDLQEmEELAQK	1	1	1	Q6P7F1	M13(Oxidation)	0	3.39917e+07	0.026	0.3768	2.21998	3	2342.09	0.403803	42.7253	0
Medium	FGGPGGFSFEASGPGNFY	1	1	1	Q9QYI3		0	333356	0.026	0.3754	1.61879	2	1794.78	0.212514	91.4036	0
Medium	SIALHFPG	1	1	1	Q60696		0	1.7658e+06	0.029	0.3842	2.2883	2	841.456	-0.494272	62.4209	0
Medium	YCIrrmAPYKGSGAPSGALDY	1	1	1	O88990	R4(Deamidated); R5(Deamidated); M6(Oxidation)	0	430838	0.029	0.3851	1.91019	4	2294.06	-0.896805	32.7538	0
Medium	LQEPSFSLPYWNF	1	1	1	P07147		0	269007	0.029	0.3865	1.57492	2	1627.78	0.0313946	105.372	0
Medium	rHVSAYGPGLSHGmVNKPATFT	1	1	1	Q8VHX6	R1(Deamidated); M14(Oxidation)	0	1.653e+07	0.031	0.3908	2.98282	4	2344.15	-0.972765	75.9251	0
Medium	ENPCEILIVSESmN	1	1	1	Q14B71	M13(Oxidation)	0	2.50322e+06	0.031	0.3918	1.52475	4	1593.72	0.967737	38.314	0
Medium	VFDWIRKERNQYGEVRVrFNTYFFR	1	1	1	Q8K3F2	R18(Deamidated)	0	8.28183e+07	0.031	0.3916	1.16233	5	3326.7	-0.252797	66.6656	0
Medium	REERRrEELYrRYFEEIQRRFDAER	1	1	1	Q91W39	R6(Deamidated); R11(Deamidated)	0	0	0.033	0.3954	0.67002	6	3489.75	0.589955	68.2011	0
Medium	GFGDLKTPAGLQVLND	1	1	1	O70251		0	1.09912e+06	0.034	0.3983	3.87574	2	1644.86	0.400995	77.7481	0
Medium	LEIYrYTSFVPFTIPHSTTR	1	1	1	P00186	R5(Deamidated)	0	7.47605e+07	0.034	0.3982	2.67279	5	2429.25	-1.58269	80.4142	0
Medium	VSLRVIND	2	1	1	Q60696		0	3.07457e+06	0.034	0.4014	2.41351	2	915.525	-0.651191	50.7336	0
Medium	KQYCEErIFEEERRFRRLIDMRKNT	1	1	1	Q8CDV0	R7(Deamidated)	0	7.57518e+06	0.034	0.4002	1.33976	6	3346.67	-5.00493	58.049	0
Medium	RQILGQAKKHPSLIPLFVF	1	1	1	Q62425		0	1.40169e+07	0.034	0.3996	1.22158	4	2192.31	-0.426246	77.5636	0
Medium	GQKPWSQHYHQGYY	1	1	1	Q8VEK3		0	1.37056e+06	0.035	0.403	2.60292	3	1778.8	0.576329	41.2863	0
Medium	FGrSLQYGNQFIYQSmPrMLSLWL	1	1	1	Q9JKK8	R3(Deamidated); M16(Oxidation); R18(Deamidated)	0	1.78269e+06	0.037	0.4067	2.27332	4	2953.43	-0.911166	69.8729	0
Medium	LTLGGTAYAIYL	1	1	1	P48771		0	1.30095e+06	0.039	0.4133	2.10676	2	1255.69	-0.401912	94.251	0
Medium	HPNLMRALGMHETVMEVMVNVL	1	2	2	E9PZQ0;E9Q401		0	830649	0.039	0.4114	2.03057	3	2521.26	1.0261	88.6546	0
Medium	ISKQEYDE	1	5	5	P62737;P60710;P68033;P63260;Q8BFZ3		0	165721	0.039	0.4136	1.9874	2	1011.46	-0.927967	27.6975	0
Medium	SRYINKEIQNAVQGV	1	1	1	Q06890		0	784228	0.039	0.4147	1.98222	2	1718.92	0.445484	103.737	0
Medium	LLQFPFVA	1	1	1	P10852		0	378316	0.041	0.4155	1.42074	2	934.54	-0.18614	97.4794	0
Medium	VLSHLESYKKRE	1	1	1	Q64445		0	0	0.042	0.4183	1.72947	3	1488.82	-0.835106	31.5058	0
Medium	FVKLIHIPINNIIVGG	1	1	1	P60060		0	2.50804e+07	0.042	0.4193	1.32153	3	1747.06	0.0642042	82.2669	0
Medium	FSETGAGKHVPRAV	2	4	4	P68369;P05213;P05214;P68373		0	1.20397e+06	0.044	0.4294	2.58474	3	1455.77	-0.609609	36.2542	0
Medium	LVLIKmKPDENGRFGFNVKGG	1	1	1	Q9WU22	M6(Oxidation)	0	2.25762e+06	0.044	0.4379	2.4109	4	2335.26	1.01962	54.808	0
Medium	IVAGIPRTD	1	1	1	P10605		0	1.91924e+06	0.044	0.4284	2.33397	2	941.541	-0.281422	45.97	0
Medium	FNTAFGLLGLGSDGQPPVQK	1	1	1	Q9EQK5		0	1.25307e+06	0.044	0.4332	2.21043	2	2046.07	0.312017	83.4566	0
Medium	EEKPAPAA	1	1	1	P09813		0	1.95106e+06	0.044	0.4388	1.24746	2	812.415	0.0655957	22.4736	0
Medium	AQREEErSQADSALYQMQLETEKER	1	1	1	Q60952	R7(Deamidated)	0	5.93696e+06	0.046	0.4472	2.34197	5	3026.41	-0.685915	37.7671	0
Medium	DPFNPFELTNHAVLL	1	1	1	P97821		0	387102	0.046	0.4434	2.21446	2	1726.88	1.3194	100.371	0
Medium	NTmKEELLDDAANMEFKDVI	1	1	1	Q6XUX1	M3(Oxidation)	0	3.12605e+08	0.048	0.4567	2.64191	4	2342.09	0.971384	42.928	0
Medium	NGTFPSLLLVF	1	1	1	O70579		0	1.62112e+06	0.048	0.4492	2.18332	2	1207.67	1.59692	93.758	0
Medium	PVYNNrVEMAIFFIIYIIL	1	1	1	Q02789	R6(Deamidated)	0	7.38751e+06	0.048	0.4554	2.18217	3	2329.27	0.370018	83.2248	0
Medium	VHKAVLTIDETGTEAAA	1	5	5	P07758;P22599;Q00898;Q00896;Q00897		0	7.34136e+06	0.048	0.4623	1.97981	3	1725.9	-0.679287	48.4496	0
Medium	AVLGLDLWQVKSGTIFDNF	1	1	1	P14211		0	277231	0.048	0.4654	1.92325	2	2123.12	0.902881	104.32	0
Medium	AmAAFPKKQN	1	1	1	P48771	M2(Oxidation)	0	1.15754e+06	0.048	0.4585	1.73192	3	1121.58	-0.228977	26.3653	0
Medium	TELDAVVLHGTKDKPLL	1	1	1	Q8BH70		0	2.78175e+06	0.048	0.4514	1.44533	4	1849.04	0.439496	67.0062	0
