# Supplementary material for: Citrullinated Epitopes Identified on Tumour MHC Class II by Peptide Elution Stimulate Both Regulatory and Th1 Responses and Require Careful Selection for Optimal Anti-Tumour Responses
Source: Front Immunol. 2021 Nov 9;12:764462. doi: 10.3389/fimmu.2021.764462 (PMC8630742; doi:10.3389/fimmu.2021.764462)
Supplement: Supplementary file 2 [file Table_2.xlsx]

## Sheet: Sheet1
A2	Sequence	# PSMs	# Proteins	# Protein Groups	Protein Group Accessions	Modifications	ΔCn	Area	q-Value	PEP	XCorr	Charge	MH+ [Da]	ΔM [ppm]	RT [min]	# Missed Cleavages
Medium	KVKLVVrYTPKVLEEmESR	1	1	1	O88952	R7(Deamidated); M16(Oxidation)	0	6.25169e+06	0.019	0.1967	1.75535	3	2321.29	0.33612	87.7055	0
High	MDEIDAIGGrRFSEGTSADREIQ	1	1	1	P62334	R10(Deamidated)	0	1.23869e+06	0.009	0.1083	2.66758	3	2554.19	0.416732	99.4949	0
High	QVTQPTVGmNFKTPRGAV	7	1	1	P63276	M9(Oxidation)	0	1.33695e+07	0	0.01564	2.48656	3	1947.01	-0.0330932	51.5596	0
High	ASLSTFQQm	2	7	7	P62737;P60710;P68033;P63260;P63268;P68134;Q8BFZ3	M9(Oxidation)	0	2.25636e+06	0	0.00205	3.19227	2	1028.47	-0.631389	51.7851	0
High	ASLSTFQQmW	13	7	7	P62737;P60710;P68033;P63260;P63268;P68134;Q8BFZ3	M9(Oxidation)	0	1.50466e+07	0	0.02004	3.0177	2	1214.55	0.0895472	74.2162	0
High	TGFLLFPDmDA	3	1	1	P14106	M9(Oxidation)	0	1.85942e+06	0	0.00637	2.75367	2	1242.57	0.0308159	93.539	0
High	QKTGTAEmSSILEErILGADTSVDL	1	1	1	Q03265	M8(Oxidation); R15(Deamidated)	0	2.37588e+06	0	0.03488	2.78818	3	2681.32	0.0367257	77.842	0
Medium	LGLAASAmKSQA	1	1	1	Q9CQJ1	M8(Oxidation)	0	301460	0.019	0.1778	2.52539	2	1163.61	-0.228705	38.5769	0
High	AIYLLAmAAFPKKQN	2	1	1	P48771	M7(Oxidation)	0	7.06091e+06	0	0.01102	2.37017	3	1694.93	-0.252983	65.9062	0
High	IGIEWNmSPVGRVTPKEWRDQ	1	1	1	P56393	M7(Oxidation)	0	4.24049e+06	0	0.02453	3.84987	4	2514.26	-0.265117	66.2633	0
High	FLLFPDmDA	8	1	1	P14106	M7(Oxidation)	0	2.78934e+06	0	0.01511	2.36756	2	1084.5	-0.248701	91.7528	0
Medium	RTPQRmTCPIPPSPPSKLrrS	1	1	1	Q8BQ33	M6(Oxidation); R19(Deamidated); R20(Deamidated)	0	1.34092e+06	0.022	0.2333	2.05828	3	2423.27	2.30248	91.2823	0
Medium	SLTNGmYPHKLVF	1	1	1	P47911	M6(Oxidation)	0	6.83411e+06	0.019	0.181	2.06532	3	1522.77	-0.523895	58.7963	0
High	IALYmASQPRNK	1	1	1	Q61387	M5(Oxidation)	0	324429	0.009	0.1127	1.89341	3	1407.74	-0.0573206	38.5318	0
High	VAPFmSNIPLLLYPQ	1	1	1	Q61207	M5(Oxidation)	0	882525	0.001	0.04012	1.82671	2	1718.92	0.19001	101.775	0
High	MAYmASKE	43	1	1	P16858	M4(Oxidation)	0	1.01311e+07	0	0.0008498	3.74991	2	946.401	-0.311676	27.9316	0
High	LAmAAFPKKQN	31	1	1	P48771	M3(Oxidation)	0	9.2917e+06	0	0.02264	2.24372	3	1234.66	-0.178486	35.3815	0
High	SHYEEGPGKNLPFSVENKWRLLAmm	3	1	1	P17665	M24(Oxidation); M25(Oxidation)	0	1.04239e+07	0	8.2e-05	6.075	4	2965.43	0.111069	68.4185	0
High	SHYEEGPGKNLPFSVENKWRLLAm	8	1	1	P17665	M24(Oxidation)	0	4.90984e+07	0	0.01112	5.53919	4	2818.4	-0.311073	72.9988	0
High	SHYEEGPGKNLPFSVENKWRLLAmM	3	1	1	P17665	M24(Oxidation)	0	7.42724e+06	0	0.008714	4.14028	4	2949.44	0.125895	71.7427	0
High	ASGGGVPTDEEQATGLEREImIA	1	1	1	P19536	M21(Oxidation)	0	4.06342e+06	0	0.007834	2.63862	2	2347.11	0.566842	73.1871	0
High	LIYTWGNQEFEQSKRKNPAmYENDK	1	1	1	Q9CQ69	M20(Oxidation)	0	1.70575e+07	0.009	0.1279	1.66531	5	3105.47	-0.0384268	53.7017	0
Medium	KmELQEKSrWEVLQQEQrLMEEKN	1	1	1	Q8BRM2	M2(Oxidation); R9(Deamidated); R18(Deamidated)	0	4.74548e+06	0.044	0.3581	1.99079	4	3107.51	-0.220778	57.0834	0
High	SmYQEFWANPKPKP	3	1	1	Q9JLR9	M2(Oxidation)	0	4.73721e+06	0	0.0003075	3.41628	3	1738.83	-0.167734	55.6642	0
High	YmVGPIEEAVAKADKLAEEHGS	22	1	1	P56480	M2(Oxidation)	0	1.4818e+07	0	4.823e-07	4.43399	4	2360.14	0.0887425	72.3827	0
Medium	PSAKQLADIGYKTFSASMmL	1	1	1	Q8BH51	M19(Oxidation)	0	1.02147e+06	0.033	0.2853	2.95691	3	2175.08	1.09778	83.5419	0
High	LLGGPSVFIFPPKIKDVLm	2	3	3	P01863;P01865;P01864	M19(Oxidation)	0	2.18933e+06	0.009	0.1264	2.6803	3	2087.2	-0.104234	91.7297	0
High	LQSAIESRQARPTYATAmLQNLL	2	1	1	Q64331	M18(Oxidation)	0	5.70324e+06	0	0.005749	2.24482	3	2591.36	-0.0660922	70.2813	0
High	AEAAAAPAPAAGPGQmSFT	1	1	1	Q9D3D9	M16(Oxidation)	0	2.01625e+06	0	0.01071	2.87134	2	1731.8	0.241806	56.7726	0
High	GSLSNLQVTQPTVGmNFKTPRGAV	8	1	1	P63276	M15(Oxidation)	0	1.11657e+07	0	0.0008304	3.4066	3	2518.31	-0.328407	63.2131	0
High	LAIIDPGDSDIIRSmPEQTGEK	12	1	1	P62889	M15(Oxidation)	0	2.18269e+07	0	0.004865	3.16061	3	2401.19	0.0584348	64.8694	0
High	IGGSILASLSTFQQm	3	7	7	P62737;P60710;P68033;P63260;P63268;P68134;Q8BFZ3	M15(Oxidation)	0	747317	0	4.944e-05	3.93583	2	1568.8	0.344069	92.6975	0
High	AIIDPGDSDIIRSmPEQTGEK	23	1	1	P62889	M14(Oxidation)	0	5.48019e+07	0	0.007132	2.7321	3	2288.11	-0.434755	57.2663	0
Medium	LQQGLVTSSAEQm	1	1	1	Q3UFQ8	M13(Oxidation)	0	726024	0.044	0.3565	2.68709	2	1407.68	-2.2347	47.5115	0
High	SSGAHGEEGSARmWKALTYF	7	1	1	P43024	M13(Oxidation)	0	7.9273e+07	0	0.02409	2.98314	4	2201.01	-0.632314	62.4945	0
High	GYSNRVVDLMAYmASKE	25	1	1	P16858	M13(Oxidation)	0	5.3453e+07	0	1.813e-05	4.22714	3	1949.91	-0.159182	71.368	0
High	YASGRTTGIVm	12	3	3	P60710;P63260;Q8BFZ3	M11(Oxidation)	0	1.77986e+06	0	0.02222	3.00511	2	1171.58	0.145178	37.8074	0
High	GYSNRVVDLmAYmASKE	18	1	1	P16858	M10(Oxidation); M13(Oxidation)	0	2.07851e+07	0	3.865e-06	4.74624	3	1965.9	0.069148	56.757	0
Medium	PGDSDIIRSmPEQTGEK	1	1	1	P62889	M10(Oxidation)	0	370327	0.012	0.1411	1.93168	3	1875.87	-0.285335	38.8009	0
High	mAYmASKE	78	1	1	P16858	M1(Oxidation); M4(Oxidation)	0	2.371e+06	0	0.0003851	3.18138	2	962.396	-0.223249	19.7733	0
High	mAmFSSEK	2	1	1	Q9JLB4	M1(Oxidation); M3(Oxidation)	0	2.371e+06	0	0.03041	2.26157	2	962.395	-0.67758	26.069	0
Medium	mLmPKKNRIAIYELL	1	1	1	P63325	M1(Oxidation); M3(Oxidation)	0	5.12688e+06	0.024	0.2384	2.1646	3	1865.04	0.0167352	65.3797	0
High	mNLEEKPAPAA	18	1	1	P09813	M1(Oxidation)	0	3.49714e+06	0	0.001112	3.43611	2	1186.58	-0.212657	37.6242	0
High	mRYVASYL	6	1	1	P99027	M1(Oxidation)	0	6.76496e+06	0.002	0.06884	2.05431	2	1018.5	-0.463888	55.5364	0
Medium	mRYVASYLL	1	1	1	P99027	M1(Oxidation)	0	1.36025e+07	0.038	0.332	1.77863	2	1131.59	-0.331385	67.2332	0
Medium	mLMPKKNRIAIYELL	2	1	1	P63325	M1(Oxidation)	0	1.90391e+07	0.016	0.162	1.58403	3	1849.04	-0.0264491	69.995	0
High	mTVYFGSGFAAPFFIVRHQLLKK	1	1	1	P17665	M1(Oxidation)	0	4.78411e+06	0	0.0006731	3.17514	4	2673.44	-0.317975	82.5887	0
Medium	VITHGDAKDQE	1	1	1	P97457		0	297639	0.022	0.2146	1.66185	3	1212.58	-1.14646	18.8031	0
Medium	TTKSFSRTPG	1	2	2	P01863;P01865		0	0	0.03	0.2636	0.996595	2	1081.56	-0.267399	24.1201	0
High	VSEKGTVQQADE	9	1	1	P51410		0	5.37195e+06	0	3.159e-06	4.25347	2	1290.62	0.168864	27.7443	0
Medium	ISKQEYDESG	1	2	2	P60710;P63260		0	250516	0.024	0.2413	1.97578	2	1155.52	-0.154346	27.7021	0
High	RVAPEEHPV	2	2	2	P60710;P63260		0	1.6171e+06	0.002	0.06697	2.19917	2	1033.54	-0.396156	28.0495	0
High	IVRHQLLKK	3	1	1	P17665		0	1.16968e+06	0	0.02593	1.21779	3	1134.75	-0.141861	28.7466	0
High	WANPKPKP	3	1	1	Q9JLR9		0	5.89005e+06	0	0.005236	1.69092	2	937.525	-0.350126	29.785	0
Medium	KGRYGLFP	1	1	1	Q60598		0	5.89005e+06	0.022	0.2089	1.51256	3	937.525	-0.125944	30.0916	0
Medium	NLTMSTKGALLS	1	1	1	Q8CIC2		0	0	0.035	0.302	1.68171	3	1235.67	-0.752891	33.923	0
High	ISKQEYDESGPSIVHRK	5	2	2	P60710;P63260		0	4.31677e+06	0	0.000502	2.85433	4	1973.01	-0.650938	34.4643	0
Medium	LGKQLQSEQPQTAAARS	1	1	1	Q8BVE3		0	127758	0.024	0.2403	1.9543	3	1812.96	1.5159	35.5224	0
High	EEEEETEKESTEKDEL	1	1	1	P08113		0	1.76499e+06	0	0.01195	2.81411	3	1953.83	0.297883	36.2507	0
High	PPAENSSAPEAEQGGAE	9	1	1	P62960		0	1.6234e+06	0	0.0001061	3.64015	2	1640.7	0.0728834	36.8794	0
High	KEEDEEESPGQAKDEL	10	1	1	P14211		0	6.35938e+06	0	5.414e-07	4.18392	3	1832.8	-0.501409	37.7601	0
High	FAKPRNQGGYGGSSSSSSYGSGRRF	4	1	1	P49312		0	6.99384e+06	0	0.001541	1.76829	4	2597.22	-0.399709	37.6853	0
High	KNLQTVNVDEN	1	1	1	P62900		0	105385	0	0.001084	2.25262	2	1273.64	0.312627	37.5855	0
Medium	LASCWIIVRSS	1	1	1	Q04998		0	0	0.037	0.3127	1.45546	3	1234.66	-0.907859	39.3318	0
High	PGVTVKDVNQQE	2	1	1	Q9CZX8		0	969333	0	0.006028	3.28898	2	1313.67	-0.0213426	38.6447	0
Medium	PRIASNAGSIA	1	1	1	P62830		0	691143	0.022	0.219	2.11082	2	1056.58	-0.28204	39.7578	0
Medium	RVAPEEHPVL	4	2	2	P60710;P63260		0	3.13366e+06	0.011	0.1382	1.74078	2	1146.63	-0.11238	40.2251	0
High	VDIINAKQ	4	1	1	P17751		0	3.40065e+06	0	0.002102	3.15746	2	900.515	-0.215686	40.135	0
High	NVEWAKPSTN	2	1	1	Q9Z1D1		0	251228	0.001	0.03911	2.8271	2	1145.56	-0.400008	41.7158	0
High	DEKEEDEEESPGQAKDEL	4	1	1	P14211		0	3.98505e+06	0	1.784e-05	4.53857	3	2076.87	-0.369226	42.2132	0
Medium	LAMAAFPKKQN	1	1	1	P48771		0	2.10991e+06	0.033	0.2775	1.4786	3	1218.67	-0.0963201	41.9851	0
High	DEEESPGQAKDEL	3	1	1	P14211		0	690130	0	0.000948	3.21388	2	1446.62	0.0451009	42.9788	0
High	ISKQEYDESGPSIVH	3	2	2	P60710;P63260		0	1.69703e+06	0	0.004625	4.37303	3	1688.81	-0.761965	43.2072	0
Medium	GAFEPVSVGIAIGA	1	1	1	Q9ER41		0	905744	0.013	0.1496	1.8286	3	1287.69	-0.221598	43.6201	0
Medium	GKKSGFVN	1	1	1	A2ASS6		0	1.80125e+06	0.022	0.2206	1.67851	2	836.463	0.0606277	45.0956	0
High	SHGSHETDEEFDARW	3	1	1	P12787		0	1.37009e+06	0	0.000174	4.66636	3	1802.74	-0.341852	45.7781	0
High	IVAGIPRTD	2	1	1	P10605		0	1.33279e+06	0.001	0.04825	1.98778	2	941.541	-0.540721	46.1909	0
High	IKPGADLSTGHDEL	4	1	1	Q9ESP1		0	5.02538e+06	0.009	0.1262	2.90869	3	1452.73	-0.522748	46.9328	0
High	LRVAPEEHPTL	2	4	4	P62737;P68033;P63268;P68134		0	1.26596e+06	0	0.00165	3.08874	3	1261.69	-0.238503	47.4192	0
High	LAYLTSESSRPT	1	1	1	Q61838		0	365761	0.001	0.04373	1.99809	2	1324.67	-0.550865	47.696	0
Medium	DKTQVSRTRMAVVDTVIGGRLRLLY	1	1	1	P59178		0	1.40467e+06	0.043	0.3511	1.99087	6	2847.61	3.66742	47.8699	0
High	KTSEIQSQAKAYFEKT	2	1	1	P09813		0	1.84459e+06	0	0.01356	2.75622	3	1858.95	-0.371029	47.8856	0
High	FSNKITPIQSKEAY	2	1	1	Q9WUR9		0	1.72837e+06	0	0.0001741	3.78468	3	1625.85	-0.17146	47.9668	0
High	GDSRGGGGNFGPGPGSNFRGGSDGY	2	1	1	O88569		0	5.7771e+06	0	5.994e-07	4.70892	3	2329	-0.194373	49.6745	0
High	LRVAPEEHPVL	10	2	2	P60710;P63260		0	2.87601e+07	0	0.0001115	2.67674	3	1259.71	-0.10826	50.2453	0
Medium	VSLRVIND	1	1	1	Q60696		0	3.3736e+06	0.013	0.1463	2.38042	2	915.525	-0.384524	50.6743	0
High	GYSNRVVDL	2	2	2	Q64467;P16858		0	3.45821e+06	0	0.02656	2.36237	2	1022.53	-0.809662	51.0392	0
High	VKVGVNGF	2	1	1	P16858		0	2.6629e+06	0	0.001189	3.016	2	819.472	-0.103356	51.0621	0
High	YQEFWANPKPKP	7	1	1	Q9JLR9		0	1.47181e+07	0	7.002e-06	2.87708	3	1504.76	-0.578393	51.3292	0
High	LVLYFKLRPKKTPAVKAT	2	1	1	Q78IK2		0	9.79471e+06	0.002	0.05496	1.08942	4	2073.29	-0.447284	51.7398	0
High	GLEDEPLEAPTKEN	1	1	1	Q8BFZ9		0	1.26063e+06	0	0.002286	3.83931	2	1541.73	0.104166	52.0596	0
High	LERGGDPTKEPEPVVHYDI	2	1	1	Q9D6J5		0	1.65601e+06	0.002	0.06129	2.68008	4	2151.07	-0.384805	52.6594	0
Medium	VVLRNPLIAGK	2	1	1	P62317		0	1.31117e+06	0.035	0.3016	2.44091	3	1179.76	0.332481	52.6752	0
High	LASVSTVLTSKYR	2	1	1	P01942		0	3.26944e+06	0	0.005894	2.2287	3	1424.81	-0.368785	53.4642	0
High	VKVGVNGFGRIGRL	1	1	1	P16858		0	3.78109e+06	0	4.964e-05	1.32794	4	1471.89	0.0554346	54.781	0
High	GKTELNYKNTEPVLDSDGSY	1	2	2	P01863;P01865		0	1.9329e+06	0	0.002841	3.51267	3	2230.05	-0.278966	54.9488	0
High	VLSGEDKSNIKAAWGKIGGHGAEY	2	1	1	P01942		0	8.58172e+06	0	0.002158	2.30423	4	2487.26	-0.0753245	55.3411	0
High	VAYWRQAGLS	1	1	1	P56382		0	2.27209e+06	0.006	0.09992	2.68344	2	1150.6	-0.549501	55.2674	0
High	VVALGAEYFLDSQNGDKKHH	3	1	1	Q9CQZ6		0	8.49553e+06	0	0.0004082	2.88971	4	2228.11	-0.558423	56.5478	0
High	QVTQPTVGMNFKTPRGAV	2	1	1	P63276		0	6.72256e+06	0	0.01028	3.69705	3	1931.02	-0.548974	56.5544	0
High	GFEGDFYRA	1	1	1	Q01149		0	1.82365e+06	0.001	0.0368	2.86767	2	1061.47	-0.512547	56.4669	0
High	IVFGEIDR	3	1	1	Q91WD5		0	3.82293e+06	0	0.01242	2.61168	2	948.515	-0.0222697	56.4965	0
High	RQYAKDIGFIKLD	1	1	1	P62274		0	1.72881e+06	0	0.02553	3.05242	3	1566.86	-0.85414	56.9011	0
Medium	VDAGLEDAGKY	2	1	1	Q52KR2		0	2.62781e+08	0.022	0.2112	2.17331	2	1137.54	-0.229894	58.3593	0
Medium	EGVAVLDANSY	1	1	1	Q8R0S6		0	2.62781e+08	0.038	0.332	1.90565	2	1137.54	-0.328413	58.4494	0
High	YSVNVDYSKLKKEGPDF	6	1	1	Q62425		0	5.76374e+07	0	0.0001384	3.10692	3	1989	0.113584	59.261	0
High	GPKPPKRSFVYVWKTWGKY	12	1	1	Q60696		0	5.84261e+07	0	0.0002297	3.27433	4	2324.27	-0.0770102	59.4201	0
Medium	MRYVASYL	1	1	1	P99027		0	2.01434e+06	0.038	0.3307	2.20053	2	1002.51	-0.551206	60.361	0
High	GLLGLGSDGQPPVQK	2	1	1	Q9EQK5		0	7.02504e+06	0	0.0001609	3.9271	2	1465.8	0.382023	61.2672	0
High	LVLNLQDESFTRGSDSLIKGKK	1	1	1	O35129		0	1.0793e+07	0.001	0.03744	1.943	5	2448.34	-0.564941	61.2194	0
High	SIALHFPG	1	1	1	Q60696		0	2.33791e+06	0.002	0.06217	2.19848	2	841.457	0.52122	62.6023	0
High	DVANKIGII	1	1	1	P62751		0	1.03819e+06	0	0.01402	2.43071	2	942.561	-0.684772	62.6931	0
High	SHYEEGPGKNLPFSVENKWRL	5	1	1	P17665		0	5.2983e+07	0	8.871e-06	4.58823	4	2487.24	-0.209761	63.1399	0
High	VVYPWTQRY	6	2	2	P02088;P02089		0	1.61094e+07	0	0.0028	2.19587	2	1211.62	0.18816	63.2982	0
High	WRRREEEERWRMEIRRYEEDMYWRR	1	1	1	O88532		0	0	0.006	0.09079	0.762728	6	3701.78	-1.22893	64.2611	0
High	FAKLVRPPVQVYGIEGRY	1	1	1	Q9DB20		0	3.06002e+06	0	0.0001857	1.84982	4	2092.17	-0.691795	64.1573	0
Medium	SLTNGMYPHKLVF	1	1	1	P47911		0	2.58323e+06	0.022	0.2216	1.65157	3	1506.78	-0.521867	64.3	0
High	AIIDPGDSDIIRSMPEQTGEK	4	1	1	P62889		0	3.27139e+07	0	0.00104	2.82103	3	2272.11	-0.150723	64.9979	0
Medium	SHNQLSEIPLNLPKS	1	1	1	Q99MQ4		0	5.38071e+06	0.035	0.3015	2.2892	2	1676.9	0.644868	65.3187	0
Medium	FAAPFFIVRHQLLKK	1	1	1	P17665		0	4.4645e+06	0.033	0.2763	2.18307	4	1815.08	-1.16918	65.3642	0
Medium	WIYLIQTHNEDVLEYKRRNGLE	1	1	1	Q9CQY9		0	3.06847e+06	0.03	0.2611	2.24838	4	2789.44	0.569304	66.2709	0
High	NEIFPETKLDKKKYPYWPHQPIENL	7	1	1	Q9DCX2		0	2.66375e+07	0	0.00142	3.97716	4	3127.63	0.202677	66.4291	0
High	KTQVQSVIDKASETLTAQ	1	1	1	Q00623		0	3.94987e+06	0	0.01043	2.7573	3	1947.04	-0.214027	66.3466	0
High	GISTPEELGLDKV	3	1	1	P12787		0	1.13858e+07	0	0.0002561	3.74141	2	1357.72	0.257619	67.011	0
High	PGVTVKDVNQQEFVRALAA	3	1	1	Q9CZX8		0	7.46708e+06	0	2.914e-05	3.32321	3	2042.1	-0.219423	67.6665	0
High	VEFTRSLFVN	3	1	1	P16546		0	8.9087e+06	0	0.001139	3.21215	2	1211.64	-0.249363	67.7364	0
High	SSGAHGEEGSARMWKALTYF	8	1	1	P43024		0	1.18831e+08	0	0.004916	4.03793	3	2185.01	-0.47192	67.975	0
High	SHYEEGPGKNLPFSVENKWRLLA	3	1	1	P17665		0	1.41544e+07	0	0.0002887	3.63298	4	2671.36	-0.0485504	68.4829	0
High	GSLSNLQVTQPTVGMNFKTPRGAV	2	1	1	P63276		0	7.14561e+06	0	0.01329	2.81785	3	2502.31	0.0765232	68.5472	0
High	DPQDTFESEFYLDEKR	2	2	2	P07759;Q03734		0	7.88593e+06	0	0.0004987	4.22964	3	2018.9	-0.125881	68.8282	0
High	YIGEIIGKRGIVGYDV	2	1	1	Q9CPQ8		0	7.74857e+06	0	0.0136	3.47827	2	1751.97	0.0242639	69.3468	0
High	YSTSSSSGLTAGKIAGAGLL	2	1	1	Q8CAQ8		0	4.99496e+06	0	0.002222	4.46672	2	1840.97	0.715365	69.9722	0
High	VVYPWTQRF	5	1	1	P02104		0	1.10863e+07	0	0.00456	2.20999	2	1195.63	-0.19517	70.2154	0
High	ALLQEGEVYSADREDLYA	1	1	1	Q99PV0		0	2.84319e+06	0	0.002159	4.3826	2	2041.97	1.07104	70.335	0
High	LVVYPWTQRY	5	2	2	P02088;P02089		0	3.75482e+07	0	0.0007898	3.10047	2	1324.71	0.383908	70.5322	0
High	IGIEWNMSPVGRVTPKEWRDQ	2	1	1	P56393		0	5.01347e+06	0	0.01118	2.93705	4	2498.26	0.629497	70.6955	0
Medium	MRYVASYLL	1	1	1	P99027		0	7.25665e+06	0.046	0.3619	2.19585	2	1115.59	-0.0796856	70.8221	0
Medium	ARQWQPDIEW	1	1	1	Q91WD5		0	3.12803e+06	0.019	0.1793	1.81376	2	1328.64	0.153566	70.829	0
High	VPPVQVSPLIKFGRY	5	1	1	Q06185		0	1.45343e+07	0	0.0003303	2.8795	3	1699.99	-0.566352	71.0984	0
High	GLYLPLFKPSASTSKVTAGDS	2	1	1	Q9QXX4		0	3.89489e+06	0	0.01039	2.74412	3	2139.13	0.0727883	71.0499	0
High	LAIIDPGDSDIIRSMPEQTGEK	4	1	1	P62889		0	1.65883e+07	0	0.01193	2.393	3	2385.2	-0.0515301	71.4938	0
High	FAKLVRPPVQVYGIEGRYATAL	2	1	1	Q9DB20		0	4.22954e+06	0	6.163e-06	4.03279	3	2448.38	0.512704	71.6019	0
High	LVRPPVQVYGIEGRYATAL	5	1	1	Q9DB20		0	1.94952e+07	0	0.01599	2.64707	3	2102.18	-0.153226	71.8517	0
High	ALFNPDVSWDRKNNPEPWN	1	1	1	Q62425		0	2.16375e+06	0.001	0.04329	2.53171	3	2299.09	-0.0334283	72.1201	0
High	SHYEEGPGKNLPFSVENKWRLLAM	7	1	1	P17665		0	4.87982e+07	0	6.172e-05	5.22662	4	2802.4	0.0505954	73.0474	0
High	PELAVQKVVVHPLVL	3	1	1	P26516		0	5.45331e+06	0	0.004925	3.0509	3	1641.01	-0.899039	72.9169	0
High	VLYRYGSFSL	3	1	1	Q60696		0	4.15709e+06	0	0.001926	3.62484	2	1204.64	-0.570899	72.9244	0
High	YVEFTRSLFVN	2	1	1	P16546		0	4.45629e+06	0	6.012e-05	3.10656	2	1374.7	-0.283491	73.1504	0
High	LVLNLQDESFTRGSDSLIKG	3	1	1	O35129		0	1.29507e+07	0	0.0001133	2.57335	3	2192.16	0.00711913	73.3486	0
High	VKLISWYDNEY	2	1	1	P16858		0	2.6415e+06	0	0.01251	3.16326	2	1429.7	-0.572912	73.6278	0
High	DDIGDDDEDIDDI	1	2	2	Q8BMJ3;Q60872		0	1.00074e+06	0	0.03235	2.31832	2	1464.55	-0.410663	73.8101	0
High	RLILDWVPYINGKFKKDD	1	1	1	Q9CPX8		0	1.79857e+06	0.005	0.08599	1.98681	4	2220.22	-0.210569	74.0281	0
Medium	VLVLYDEIKKYT	1	1	1	P51881		0	2.34165e+06	0.017	0.1658	1.72501	3	1483.84	-0.596043	74.2234	0
High	FGSGFAAPFFIVRHQLLKK	12	1	1	P17665		0	4.0315e+07	0	0.0001138	3.15966	4	2163.22	-0.397017	74.8223	0
High	VAYWRQAGLSYIRF	2	1	1	P56382		0	5.26067e+06	0	9.485e-06	3.98231	3	1729.92	-0.0409381	74.7065	0
High	LGISTPEELGLDKV	3	1	1	P12787		0	6.27969e+06	0	0.0002156	3.88717	2	1470.8	-0.484369	74.7643	0
High	AGAESDGQFQFTGIKKYFNSY	2	1	1	Q78IK2		0	7.95071e+06	0	0.0004764	3.63806	3	2358.1	0.16065	74.9652	0
High	SRSRNITYLPAGQSVLLQLPQ	1	1	1	P67778		0	4.08697e+06	0	0.02525	2.34359	3	2341.3	0.31236	75.004	0
High	AIYLLAMAAFPKKQN	2	1	1	P48771		0	6.36209e+06	0	0.001094	2.12622	3	1678.93	-0.739355	75.1987	0
High	VTYVPVTTFKNLQTVNVDEN	7	1	1	P62900		0	2.15389e+07	0	3.536e-05	4.70879	2	2281.17	0.560931	75.5598	0
Medium	EKYLQEEVNIN	1	1	1	Q80UG5		0	4.45689e+06	0.025	0.252	2.36251	2	1378.69	0.56956	75.6592	0
High	YRYGSFSLAL	1	1	1	Q60696		0	1.22697e+07	0.005	0.08482	2.83048	2	1176.6	-0.0232645	75.6105	0
High	YMVGPIEEAVAKADKLAEEHGS	1	1	1	P56480		0	1.13911e+07	0	6.751e-05	1.5531	4	2344.15	-0.4135	76.3459	0
High	IHIPINNIIVGG	1	1	1	P60060		0	1.98004e+06	0.001	0.04605	2.43145	2	1259.75	-0.754081	76.2276	0
High	FVGSQATDFGEALVRHDEF	4	1	1	O35887		0	1.28049e+07	0	0.001186	3.57919	3	2125	0.612133	76.5007	0
High	LVVYPWTQRF	5	1	1	P02104		0	2.80293e+07	0	0.0001574	2.971	2	1308.71	0.222644	76.8874	0
High	NELGISTPEELGLDKV	3	1	1	P12787		0	5.6946e+06	0	1.901e-05	4.70229	2	1713.89	-0.391579	77.1912	0
High	IGAGGTGAALYVMRL	1	1	1	Q62425		0	615903	0	0.02537	2.54822	2	1449.79	-0.05221	77.1764	0
High	VPPVQVSPLIKFGRYSAL	5	1	1	Q06185		0	1.04969e+07	0	0.0005541	3.20649	3	1971.14	0.243663	77.5059	0
High	GFGDLKTPAGLQVLND	1	1	1	O70251		0	1.57155e+06	0	0.01324	4.44404	2	1644.86	0.9947	77.7311	0
High	APQGSLGEYLFERLTLKHD	7	1	1	P29391		0	2.13591e+07	0	0.0003008	3.69313	4	2174.12	-0.54541	78.3531	0
High	YQLSRSRNITYLPAGQSVLLQLPQ	3	1	1	P67778		0	1.06073e+07	0	0.01788	2.65891	3	2745.51	0.497297	78.4327	0
Medium	LSQAVHKAVLTIDETGTEAAAATVL	1	1	1	Q00898		0	8.72178e+06	0.022	0.2203	1.62321	3	2509.35	-0.075374	78.7124	0
Medium	SQRRKLKTRQCLSF	1	2	2	P0CW02;P0CW03		0	7.96643e+07	0.047	0.3744	1.30713	3	1750.98	-0.545351	79.2276	0
High	GYSNRVVDLMAYMASKE	8	1	1	P16858		0	6.73286e+07	0	5.624e-06	4.20496	3	1933.91	-0.0125632	79.1331	0
High	VQVLVPLPQ	2	1	1	Q62419		0	1.13653e+06	0	0.005119	2.23665	2	992.613	-0.924456	79.4549	0
High	VKLISWYDNEYGYSNRVVDL	2	1	1	P16858		0	5.04558e+06	0.009	0.1094	2.02252	3	2433.21	-0.317883	79.5501	0
High	LQSAIESRQARPTYATAMLQNLL	1	1	1	Q64331		0	4.11848e+06	0.005	0.08058	2.2346	3	2575.37	0.542277	79.7763	0
High	ISWYDNEYGYSNRVVDL	4	1	1	P16858		0	1.56477e+07	0	3.582e-06	4.56432	2	2092.96	0.639592	79.8072	0
High	DSLDGYISTQGASL	2	1	1	P20918		0	2.84393e+06	0	0.001559	3.14333	2	1426.67	0.20199	79.8649	0
High	TVQSQGPGGKVVTCAHRYEKRQ	1	1	1	Q61739		0	1.84979e+07	0	0.02344	2.242	5	2429.25	0.0922927	80.5243	0
High	WQVKSGTIFDNF	4	1	1	P14211		0	1.42997e+07	0	0.001697	3.82431	2	1441.71	0.681434	80.4657	0
Medium	VAFSSALYGESDL	1	1	1	O88990		0	1.20176e+06	0.035	0.305	2.03376	2	1358.65	0.461921	80.5398	0
High	FYIGEIIGKRGIVGYDV	6	1	1	Q9CPQ8		0	1.03331e+08	0	0.007016	4.05528	2	1899.04	-0.26666	80.7946	0
High	ARQWQPDIEWAEQFSG	1	1	1	Q91WD5		0	1.63765e+06	0	0.003503	2.96952	2	1947.9	0.122152	80.8354	0
Medium	TGGLHAYPAPRGGPAAKPNV	1	1	1	Q9WV31		0	8.03925e+06	0.033	0.2882	1.92121	3	1931.03	2.01825	80.9523	0
High	FLVGGASLKPEFVDIINAKQ	2	1	1	P17751		0	2.42693e+06	0	3.266e-07	4.4531	3	2146.19	-0.204796	80.9212	0
High	VYFGSGFAAPFFIVRHQLLKK	25	1	1	P17665		0	1.14417e+08	0	0.001627	2.89735	5	2425.35	-0.307513	81.6661	0
High	SAAPTAQATEWVGATTEWS	3	1	1	P14206		0	7.23944e+06	0	2.944e-05	3.83984	2	1963.9	-0.0282392	81.8546	0
High	SSPTIPSRLYSLL	3	1	1	Q8R1I1		0	9.87182e+06	0	0.03116	2.68033	2	1433.8	0.561779	82.0152	0
High	TVYFGSGFAAPFFIVRHQLLKK	10	1	1	P17665		0	4.67656e+07	0	0.0005487	2.70639	5	2526.4	-0.239385	82.0828	0
High	PGVTVKDVNQQEFVRALAAF	5	1	1	Q9CZX8		0	3.40361e+07	0	4.03e-07	3.52693	3	2189.17	0.241592	82.3868	0
High	ELRPTLNELGISTPEELGLDKV	3	1	1	P12787		0	2.49755e+06	0	0.0001486	4.58739	3	2423.3	-0.541592	82.8036	0
High	VLYRYGSFSLAL	3	1	1	Q60696		0	1.07972e+07	0	0.03481	3.47798	2	1388.76	0.490272	83.3823	0
High	FNTAFGLLGLGSDGQPPVQK	4	1	1	Q9EQK5		0	1.28205e+06	0	0.000145	3.15489	3	2046.07	0.335276	83.5261	0
High	LVWATDWRL	3	1	1	Q9CPX8		0	2.45535e+06	0	0.01014	2.37628	2	1159.63	-0.00794141	83.5639	0
High	IVNTNVPRASVPEGFLSEL	3	1	1	P34884		0	1.31698e+06	0	0.008983	3.38627	2	2042.09	-0.566835	83.6767	0
High	GFGDLKTPAGLQVLNDY	3	1	1	O70251		0	1.98753e+06	0	0.0001849	4.45562	2	1807.92	0.113827	83.6999	0
High	LSSFTVNRPFLF	1	1	1	Q61247		0	434267	0.002	0.05768	2.30132	2	1427.77	-0.588133	83.6247	0
High	DQVPFSVSVSQLQ	3	1	1	Q60696		0	2.43672e+06	0	0.004576	3.48956	2	1433.73	-0.285362	83.7466	0
High	KFDDFEDEEDIVEYDDNDF	2	1	1	Q9D024		0	1.21593e+06	0	1.318e-06	3.445	2	2398.94	-0.00945654	83.7076	0
High	ITDQVPFSVSVSQLQ	4	1	1	Q60696		0	1.50072e+07	0	0.0005574	3.50387	2	1647.86	0.544652	84.3486	0
High	FQNLTGYRSVLVVAPEVSV	2	1	1	P49222		0	2.23685e+06	0	0.01244	2.53528	2	2078.13	0.0337452	84.5706	0
High	LHLGYLPNQLF	2	1	1	Q91VR5		0	1.77808e+06	0.009	0.1285	2.51513	2	1314.72	-0.0111939	84.7519	0
High	ASLSTFQQMW	1	7	7	P62737;P60710;P68033;P63260;P63268;P68134;Q8BFZ3		0	552674	0.009	0.1209	2.70966	2	1198.56	-0.485342	85.4456	0
High	VVYPWTQRYFDSF	4	2	2	P02088;P02089		0	5.64758e+06	0	0.0006956	3.33492	2	1707.82	0.265193	85.6407	0
High	HASSTFTITDQVPFSVSVSQLQ	4	1	1	Q60696		0	2.97083e+06	0	8.714e-05	4.47544	3	2379.18	0.0563977	85.9369	0
High	ITDQVPFSVSVSQLQA	2	1	1	Q60696		0	1.41528e+06	0	9.876e-05	3.76172	2	1718.9	-0.123188	86.2441	0
Medium	GVAFRGLKGKK	1	2	2	Q9D5L7;Q8R5B6		0	1.52043e+06	0.033	0.2765	1.02104	3	1160.73	-0.937292	88.3402	0
High	VVLQAAIPLVS	2	1	1	Q60696		0	2.65672e+06	0.009	0.1178	2.04447	2	1109.69	-0.56138	86.4384	0
High	WGEAGAEYVVESTGVFTTMEK	1	1	1	P16858		0	412179	0	0.0006014	3.24592	2	2291.06	1.06878	86.4006	0
High	TITDQVPFSVSVSQLQ	7	1	1	Q60696		0	2.28237e+07	0	1.366e-05	4.66958	2	1748.91	0.890472	87.4787	0
High	YTLVTYVPVTTFKNLQTVNVDEN	1	1	1	P62900		0	3.54563e+06	0	0.000391	3.12478	3	2658.37	0.613423	87.7585	0
High	LDFGSLSNL	2	1	1	P63276		0	966833	0	0.006074	3.11377	2	965.494	-0.314272	87.7742	0
High	DITADDEPLGRVSFEL	4	1	1	P17742		0	1.60874e+07	0	2.754e-06	4.89592	2	1776.87	0.359597	87.833	0
High	FGGPGGFSFEASGPGNF	1	1	1	Q9QYI3		0	665209	0	4.331e-06	4.39211	2	1631.71	0.66148	88.0871	0
High	IDLSDVELDDLEKDEL	3	1	1	Q922R8		0	6.1891e+06	0	1.756e-07	5.14855	2	1860.9	0.199191	88.2002	0
High	AVKIINELPQFFPVGLPQHE	1	1	1	Q9CQ71		0	787874	0.001	0.04176	3.26248	3	2276.24	-0.134816	88.222	0
High	AQVVLQAAIPLVS	2	1	1	Q60696		0	1.73211e+06	0	0.007267	1.89936	2	1308.79	-0.00724525	88.7491	0
Medium	TKAHVKLPLFA	2	1	1	Q9CU24		0	1.57856e+06	0.028	0.2578	1.90337	2	1224.75	-0.179589	88.9607	0
High	TITDQVPFSVSVSQLQA	3	1	1	Q60696		0	1.92093e+06	0	0.0005193	3.94425	2	1819.95	0.984023	88.924	0
High	LVGLFEDTNL	3	4	4	P68433;P84228;P84244;P02301		0	2.23541e+06	0	0.002196	3.73584	2	1120.59	-0.0845939	89.2582	0
High	GIKYDPSIGIYGLDF	4	1	1	Q9CXW4		0	6.59474e+06	0	1.398e-07	4.76351	2	1657.85	0.340574	89.646	0
High	FSLPIKESEIIDF	4	1	1	P25444		0	6.38339e+06	0	0.002846	3.38976	2	1537.82	0.447425	89.7197	0
High	TGGKILGFFF	3	1	1	P62245		0	1.78184e+06	0	0.004798	2.80181	2	1086.6	0.236556	89.8553	0
High	FSTATSLSPFYLRPPSF	3	1	1	P23927		0	2.76302e+06	0	0.000253	3.59786	2	1917.98	0.73434	90.2373	0
High	FELFPSVSRNLLVD	2	1	1	Q9Z2W0		0	970912	0.006	0.09729	2.6135	2	1635.87	0.168685	90.371	0
High	ISTALSGFTVFRTISV	2	1	1	Q810D6		0	1.2721e+06	0	8.798e-05	3.19141	2	1698.94	0.420028	90.5417	0
High	YLGQVAILLFKSG	2	2	2	P63168;Q9D0M5		0	1.15237e+06	0	3.186e-05	3.73506	2	1408.82	0.138171	90.6308	0
High	GKVEIVAINDPFIDL	2	1	1	P16858		0	1.22993e+06	0	0.0003427	3.92804	2	1642.91	0.406607	90.9356	0
High	LVVYPWTQRYFDSF	5	2	2	P02088;P02089		0	5.15241e+06	0	0.0004836	4.05913	2	1820.9	0.872083	91.1969	0
High	TITDQVPFSVSVSQL	2	1	1	Q60696		0	1.45318e+06	0	0.0001154	3.61474	2	1620.85	0.57578	91.5075	0
High	FGGPGGFSFEASGPGNFY	1	1	1	Q9QYI3		0	579180	0	0.0001881	3.07218	2	1794.78	0.756628	91.5594	0
High	GIKYDPSIGIYGLDFY	1	1	1	Q9CXW4		0	396469	0.009	0.1147	3.06811	2	1820.91	0.463093	91.9156	0
High	FDITADDEPLGRVSFEL	3	1	1	P17742		0	873226	0	0.0008695	3.89885	2	1923.94	1.06198	92.0986	0
High	FDESVWQPSEPSITFA	5	1	1	Q99N95		0	2.3694e+06	0	0.03586	2.88001	2	1839.84	-0.318572	93.3962	0
High	IQIPASLGLGFIARV	2	1	1	Q99104		0	969775	0	0.0001112	3.42794	2	1554.94	0.851854	94.9496	0
Medium	LSSFTVNRPFLFF	1	1	1	Q61247		0	447255	0.038	0.3231	2.27121	2	1574.84	0.358451	95.2689	0
High	FTITDQVPFSVSVSQLQ	10	1	1	Q60696		0	3.62744e+07	0	5.273e-07	3.53947	2	1895.98	0.081201	96.0833	0
High	YLVGLFEDTNL	2	4	4	P68433;P84228;P84244;P02301		0	738053	0	0.0001878	2.33243	2	1283.65	0.143215	96.181	0
High	TFTITDQVPFSVSVSQLQ	3	1	1	Q60696		0	1.50855e+06	0	0.02996	3.23608	2	1997.02	0.95764	96.7594	0
High	FTITDQVPFSVSVSQLQA	4	1	1	Q60696		0	3.37494e+06	0	8.82e-05	3.6344	2	1967.01	0.0108081	97.007	0
High	IGGSILASLSTF	2	7	7	P62737;P60710;P68033;P63260;P63268;P68134;Q8BFZ3		0	301730	0.009	0.1288	1.71664	2	1165.65	-0.176329	99.1178	0
High	FTITDQVPFSVSVSQL	3	1	1	Q60696		0	626522	0	0.01033	2.055	2	1767.92	0.0102577	99.6945	0
Medium	LILPGYIDF	1	1	1	P24547		0	197775	0.022	0.2195	2.31211	2	1050.59	-1.01486	100.435	0
High	FETFNVPALF	2	2	2	P61164;Q8R5C5		0	1.07596e+06	0.004	0.07769	1.77303	2	1184.6	-0.00919193	101.692	0
High	EVTSDQVANVVWDYF	2	1	1	P06728		0	388610	0	0.002305	2.31334	2	1771.82	0.418515	103.669	0
High	VYFGSGFAAPFF	6	1	1	P17665		0	3.39995e+06	0	1.559e-05	3.28925	2	1309.63	0.131724	104.207	0
Medium	AVLGLDLWQVKSGTIFDNF	1	1	1	P14211		0	247541	0.042	0.3414	2.14619	2	2123.12	0.327924	104.392	0
High	VEIVAINDPFIDL	3	1	1	P16858		0	827797	0	0.001203	3.18432	2	1457.79	0.112951	104.572	0
High	TVYFGSGFAAPFF	4	1	1	P17665		0	914603	0	0.0007118	3.1323	2	1410.67	-0.448361	104.986	0
High	LQEPSFSLPYWNF	3	1	1	P07147		0	307063	0	0.002272	1.78689	2	1627.78	-0.0435974	105.342	0
Medium	FILPDSLPLDTL	1	1	1	P62315		0	357334	0.018	0.1679	1.70931	2	1343.75	0.464514	105.673	0
High	GIQPSPVLLASLGVGL	3	1	1	Q9DB73		0	312316	0	1.528e-05	4.34964	2	1520.9	-0.0201297	105.981	0
Medium	LSKKKKGYNV	1	1	1	Q91XV3		0	2.39337e+07	0.018	0.1738	0.247025	2	1164.71	0.879015	109.59	0
