# Supplementary material for: Citrullinated Epitopes Identified on Tumour MHC Class II by Peptide Elution Stimulate Both Regulatory and Th1 Responses and Require Careful Selection for Optimal Anti-Tumour Responses
Source: Front Immunol. 2021 Nov 9;12:764462. doi: 10.3389/fimmu.2021.764462 (PMC8630742; doi:10.3389/fimmu.2021.764462)
Supplement: Supplementary file 3 [file Table_3.xlsx]

## Sheet: Sheet1
A2	Sequence	# PSMs	# Proteins	# Protein Groups	Protein Group Accessions	Modifications	ΔCn	Area	q-Value	PEP	XCorr	Charge	MH+ [Da]	ΔM [ppm]	RT [min]	# Missed Cleavages
High	SHGSHETDEEFDARW	4	1	1	P12787		0	3.79725e+06	0	0.002383	5.71353	3	1802.74	0.0644316	45.3044	0
High	GDSRGGGGNFGPGPGSNFRGGSDGY	3	1	1	O88569		0	9.16894e+06	0	0.00198296	5.66893	3	2329	0.198726	49.7717	0
High	SHYEEGPGKNLPFSVENKWRLLAmM	8	1	1	P17665	M24(Oxidation)	0	1.08929e+07	0	0.05565	5.54387	4	2949.44	0.622546	72.0111	0
High	SHYEEGPGKNLPFSVENKWRLLAM	7	1	1	P17665		0	5.64264e+07	0	0.008145	5.49132	4	2802.4	0.137714	72.9666	0
High	DEKEEDEEESPGQAKDEL	3	1	1	P14211		0	3.9109e+06	0	0.00602	5.34473	3	2076.87	-0.45739	42.035	0
High	GYSNRVVDLmAYmASKE	18	1	1	P16858	M10(Oxidation); M13(Oxidation)	0	9.98974e+06	0	0.02096	5.20593	3	1965.91	0.44171	56.4346	0
High	SHYEEGPGKNLPFSVENKWRLLAm	12	1	1	P17665	M24(Oxidation)	0	4.50305e+07	0	0.02202	5.08585	4	2818.4	0.208671	68.353	0
High	GYSNRVVDLmAYMASKE	30	1	1	P16858	M10(Oxidation)	0	4.08045e+07	0	0.007419	5.04434	3	1949.91	0.122532	63.25	0
High	IDLSDVELDDLEKDEL	4	1	1	Q922R8		0	4.8752e+06	0	0.009263	5.02147	2	1860.9	0.00239821	88.2238	0
High	NELGISTPEELGLDKV	2	1	1	P12787		0	4.32644e+06	0	0.01012	4.83432	2	1713.89	-0.320355	77.2357	0
High	FYIGEIIGKRGIVGYDV	6	1	1	Q9CPQ8		0	8.2026e+07	0	0.06205	4.81427	2	1899.04	-0.00953921	80.7246	0
High	ISKQEYDESGPSIVH	3	2	2	P60710;P63260		0	2.37418e+06	0	0.04471	4.72879	3	1688.81	-0.219852	43.0108	0
High	SHYEEGPGKNLPFSVENKWRLLA	3	1	1	P17665		0	1.39816e+07	0	0.01804	4.69445	4	2671.36	0.0428414	68.3864	0
High	VTYVPVTTFKNLQTVNVDEN	7	1	1	P62900		0	1.7826e+07	0	0.04388	4.69409	2	2281.17	-0.188239	75.588	0
High	SHYEEGPGKNLPFSVENKWRL	5	1	1	P17665		0	5.44395e+07	0	0.09265	4.62528	4	2487.24	0.182867	63.0214	0
High	GIKYDPSIGIYGLDF	4	1	1	Q9CXW4		0	4.7821e+06	0	0.006423	4.60351	2	1657.85	0.266942	89.6357	0
High	DITADDEPLGRVSFEL	5	1	1	P17742		0	1.27738e+07	0	0.009244	4.4819	2	1776.87	0.153497	87.8468	0
High	KEEDEEESPGQAKDEL	6	1	1	P14211		0	6.39243e+06	0	0.01003	4.37164	3	1832.8	-0.00188577	37.7126	0
High	VSEKGTVQQADE	6	1	1	P51410		0	4.36902e+06	0	0.03695	4.32691	2	1290.62	-0.0203013	28.2424	0
High	ISWYDNEYGYSNRVVDL	4	1	1	P16858		0	1.31727e+07	0	0.03407	4.25679	2	2092.96	-0.293595	79.8528	0
High	SAAPTAQATEWVGATTEWS	3	1	1	P14206		0	5.51022e+06	0	0.01907	4.20652	2	1963.9	-0.0903962	81.9359	0
High	AIIDPGDSDIIRSMPEQTGE	1	1	1	P62889		0	2.13094e+06	0	0.02325	4.17426	2	2144.02	0.0739566	73.1227	0
High	YmVGPIEEAVAKADKLAEEHGS	16	1	1	P56480	M2(Oxidation)	0	1.24067e+07	0	0.008267	4.16145	4	2360.14	-0.63536	73.0251	0
High	PGVTVKDVNQQEFVRALAA	3	1	1	Q9CZX8		0	5.93847e+06	0	0.03564	4.15483	3	2042.1	-0.488419	67.4169	0
High	KTSEIQSQAKAYFEKT	3	1	1	P09813		0	2.91342e+06	0	0.06848	4.08706	3	1858.95	-0.174031	47.905	0
High	DPQDTFESEFYLDEKR	3	2	2	P07759;Q03734		0	6.54641e+06	0	0.037	4.03988	3	2018.9	0.055511	68.6705	0
High	HASSTFTITDQVPFSVSVSQLQ	4	1	1	Q60696		0	2.31026e+06	0	0.08239	4.02031	3	2379.18	-0.0975253	86.0263	0
High	FSNKITPIQSKEAY	2	1	1	Q9WUR9		0	2.02633e+06	0	0.07275	4.0166	3	1625.85	-0.509324	47.8468	0
High	GYSNRVVDLMAYMASKE	8	1	1	P16858		0	5.43199e+07	0	0.0446	3.97925	3	1933.92	0.271481	78.964	0
High	GSLSNLQVTQPTVGmNFKTPRGAV	6	1	1	P63276	M15(Oxidation)	0	7.65049e+06	0	0.09906	3.9655	3	2518.31	-0.0375683	63.2047	0
High	SHYEEGPGKNLPFSVENKWRLLAmm	5	1	1	P17665	M24(Oxidation); M25(Oxidation)	0	1.06785e+07	0	0.1341	3.96181	4	2965.43	0.111069	68.4441	0
High	GISTPEELGLDKV	3	1	1	P12787		0	9.17497e+06	0	0.06846	3.92764	2	1357.72	0.167711	66.6908	0
High	TITDQVPFSVSVSQLQ	8	1	1	Q60696		0	1.83035e+07	0	0.006405	3.90947	2	1748.91	0.332088	87.1356	0
High	FAKLVRPPVQVYGIEGRYATAL	2	1	1	Q9DB20		0	1.65484e+07	0	0.05607	3.89286	3	2448.38	0.662277	71.5398	0
High	YSTSSSSGLTAGKIAGAGLL	2	1	1	Q8CAQ8		0	3.93788e+06	0	0.04988	3.8598	2	1840.97	0.649057	69.9602	0
High	GLYLPLFKPSASTSKVTAGDS	1	1	1	Q9QXX4		0	2.85587e+06	0	0.04486	3.83794	3	2139.13	-0.4408	71.1235	0
High	LVGLFEDTNL	2	4	4	P68433;P84228;P84244;P02301		0	1.75986e+06	0	0.1063	3.77482	2	1120.59	0.242208	89.1701	0
High	GFGDLKTPAGLQVLND	2	1	1	O70251		0	1.22122e+06	0	0.1444	3.76491	2	1644.86	0.846273	77.7945	0
High	RQYAKDIGFIKLD	2	1	1	P62274		0	2.08155e+06	0	0.06877	3.72805	3	1566.86	-0.971001	56.6928	0
High	FTITDQVPFSVSVSQLQ	9	1	1	Q60696		0	2.55062e+07	0	0.02396	3.71885	2	1895.98	0.531888	96.088	0
High	ITDQVPFSVSVSQLQ	4	1	1	Q60696		0	1.18299e+07	0	0.01809	3.71847	2	1647.86	-0.047973	84.4447	0
High	FSLPIKESEIIDF	4	1	1	P25444		0	4.59655e+06	0	0.07801	3.70892	2	1537.82	0.288667	89.8084	0
High	GPKPPKRSFVYVWKTWGKY	13	1	1	Q60696		0	6.17646e+07	0	0.04769	3.70724	4	2324.27	0.238109	59.3108	0
High	VLYRYGSFSL	2	1	1	Q60696		0	3.05479e+06	0	0.1026	3.68819	2	1204.64	-0.0642295	73.1923	0
High	SmYQEFWANPKPKP	4	1	1	Q9JLR9	M2(Oxidation)	0	5.52591e+06	0	0.03598	3.63859	3	1738.83	0.148179	54.023	0
High	FNTAFGLLGLGSDGQPPVQK	5	1	1	Q9EQK5		0	1.23455e+06	0	0.1107	3.63566	3	2046.07	0.156293	83.5703	0
High	PGVTVKDVNQQE	2	1	1	Q9CZX8		0	689240	0	0.06365	3.63341	2	1313.67	-0.0213426	38.5312	0
High	NGQTREHALLAYTLGVKQLIVGVNK	3	2	2	P10126;P62631		0	3.44041e+06	0	0.1257	3.62585	4	2722.54	0.0545188	74.6431	0
High	PGVTVKDVNQQEFVRALAAF	4	1	1	Q9CZX8		0	2.39645e+07	0	0.07056	3.62024	3	2189.17	0.659799	82.3808	0
High	GIQPSPVLLASLGVGL	3	1	1	Q9DB73		0	278121	0	0.06335	3.58098	2	1520.9	0.060132	106.073	0
High	MAYmASKE	37	1	1	P16858	M4(Oxidation)	0	1.43899e+07	0	0.03413	3.58069	2	946.401	-0.247185	27.6095	0
High	YVEFTRSLFVN	2	1	1	P16546		0	3.4571e+06	0	0.1226	3.56064	2	1374.71	0.515685	73.2529	0
High	IEFTRILKHGAKDKDD	13	1	1	Q3THE2		0	2.15619e+07	0	0.08878	3.55205	3	1886.01	-0.0512506	43.2779	0
High	SHYEEGPGKNLPFSVENKWRLLAMM	2	1	1	P17665		0	5.70227e+06	0	0.07957	3.54791	4	2933.44	-0.192023	78.0388	0
High	LGISTPEELGLDKV	3	1	1	P12787		0	4.63943e+06	0	0.131	3.54143	2	1470.81	0.0966001	74.8866	0
High	VEIVAINDPFIDL	3	1	1	P16858		0	915408	0	0.1293	3.52546	2	1457.79	0.280424	104.689	0
High	VAYWRQAGLSYIRF	2	1	1	P56382		0	4.47168e+06	0	0.03999	3.52504	3	1729.92	-0.781863	74.894	0
High	NEIFPETKLDKKKYPYWPHQPIENL	5	1	1	Q9DCX2		0	2.60855e+07	0	0.1067	3.51003	4	3127.63	0.358796	66.5313	0
High	APQGSLGEYLFERLTLKHD	7	1	1	P29391		0	1.79048e+07	0	0.07014	3.50816	4	2174.12	-0.54541	78.1605	0
High	AGAESDGQFQFTGIKKYFNSY	2	1	1	Q78IK2		0	6.07158e+06	0	0.06573	3.49151	3	2358.1	0.238299	75.1024	0
High	YASGRTTGIVm	6	3	3	P60710;P63260;Q8BFZ3	M11(Oxidation)	0	1.62696e+06	0	0.02817	3.47607	2	1171.58	-0.584174	37.7529	0
High	VKLISWYDNEYGYSNRVVDL	3	1	1	P16858		0	4.5951e+06	0	0.05366	3.47305	3	2433.21	0.359391	79.6763	0
High	PGVTVKDVNQQEFVRAL	1	1	1	Q9CZX8		0	1.38981e+06	0	0.09521	3.47213	3	1900.03	-0.35314	64.0924	0
High	IIGTQDIVFGEIDR	1	1	1	Q91WD5		0	779882	0	0.04103	3.4239	2	1575.84	0.719291	76.4067	0
High	LERGGDPTKEPEPVVHYDI	1	1	1	Q9D6J5		0	1.99842e+06	0	0.06489	3.40809	4	2151.07	-0.498302	52.6414	0
High	YLERGGDPTKEPEPVVHYDI	2	1	1	Q9D6J5		0	2.18196e+06	0	0.09531	3.36537	4	2314.13	-0.395535	56.3611	0
High	ISKQEYDESGPSIVHRK	13	2	2	P60710;P63260		0	1.41279e+07	0	0.006405	3.35814	4	1973.01	-0.836548	34.2672	0
High	VLYRYGSFSLAL	4	1	1	Q60696		0	7.04255e+06	0	0.1439	3.35227	2	1388.76	-0.0371215	83.5175	0
High	mNLEEKPAPAA	12	1	1	P09813	M1(Oxidation)	0	2.50597e+06	0	0.03856	3.35041	2	1186.58	-0.0069051	37.395	0
High	FLVGGASLKPEFVDIINAKQ	2	1	1	P17751		0	1.62871e+06	0	0.03829	3.3446	3	2146.19	-0.0341626	80.9881	0
High	FSTATSLSPFYLRPPSF	4	1	1	P23927		0	2.31288e+06	0	0.1137	3.33925	2	1917.97	-0.220341	90.3091	0
High	VEFTRSLFVN	3	1	1	P16546		0	7.62392e+06	0	0.06001	3.29087	2	1211.64	0.153628	67.571	0
High	FTITDQVPFSVSVSQL	4	1	1	Q60696		0	966209	0	0.1037	3.27225	2	1767.92	0.286448	99.8988	0
High	DSLDGYISTQGASL	2	1	1	P20918		0	2.21869e+06	0	0.1375	3.27137	2	1426.67	-0.396951	79.9266	0
High	YQEFWANPKPKP	5	1	1	Q9JLR9		0	22039645	0	0.03976	3.2448	3	1504.76	-0.456708	51.4438	0
High	LVRPPVQVYGIEGRYATAL	3	1	1	Q9DB20		0	1.43528e+07	0	0.07053	3.24342	3	2102.18	0.0209794	71.8577	0
High	ISTALSGFTVFRTISV	2	1	1	Q810D6		0	1.05685e+06	0	0.1372	3.23961	2	1698.94	0.420028	90.5347	0
High	FTITDQVPFSVSVSQLQA	1	1	1	Q60696		0	1.74198e+06	0	0.1318	3.23499	2	1967.01	0.38316	97.1948	0
High	LEGKVLPGVDALSNV	1	1	1	P09411		0	1.5851e+06	0	0.112	3.21073	2	1510.85	0.0546374	73.1682	0
High	FGSGFAAPFFIVRHQLLKK	11	1	1	P17665		0	3.85826e+07	0	0.09958	3.20883	4	2163.22	-0.622737	74.6651	0
High	DQVPFSVSVSQLQ	3	1	1	Q60696		0	1.85672e+06	0	0.09929	3.19962	2	1433.73	-0.455646	83.8387	0
High	ASLSTFQQm	2	7	7	P62737;P60710;P68033;P63260;P63268;P68134;Q8BFZ3	M9(Oxidation)	0	2.24985e+06	0	0.09171	3.18939	2	1028.47	-0.394007	51.7652	0
High	GSLSNLQVTQPTVGMNFKTPRGAV	3	1	1	P63276		0	7.2389e+06	0	0.1027	3.17791	3	2502.31	0.369221	68.4166	0
High	ITDQVPFSVSVSQLQA	2	1	1	Q60696		0	1.24507e+06	0	0.1358	3.161	2	1718.9	1.08409	86.2752	0
High	IGIEWNMSPVGRVTPKEWRDQ	3	1	1	P56393		0	6.24591e+06	0	0.05428	3.13072	4	2498.26	-0.152297	70.6594	0
High	VYFGSGFAAPFF	5	1	1	P17665		0	3.68341e+06	0	0.01987	3.12367	2	1309.63	0.597775	104.278	0
High	FSETGAGKHVPRAVFV	1	4	4	P68369;P05213;P05214;P68373		0	3.02661e+06	0	0.0906	3.11496	3	1701.91	-0.287855	50.0915	0
High	VVALGAEYFLDSQNGDKKHH	3	1	1	Q9CQZ6		0	1.05247e+07	0	0.05382	3.10805	4	2228.11	-0.120131	56.3092	0
High	DEEESPGQAKDEL	2	1	1	P14211		0	707690	0	0.07792	3.07666	2	1446.62	0.213867	42.7647	0
High	ELRPTLNELGISTPEELGLDKV	2	1	1	P12787		0	1.5762e+06	0	0.1341	3.07471	3	2423.3	-0.314911	82.9375	0
High	LRVAPEEHPTL	2	4	4	P62737;P68033;P63268;P68134		0	1.59628e+06	0	0.0633	3.07178	3	1261.69	-0.16594	47.216	0
High	AAFVVALGAEYFLDSQNGDKKHH	1	1	1	Q9CQZ6		0	2.30714e+06	0	0.03882	3.06248	4	2517.25	-0.0418706	74.7241	0
High	YSVNVDYSKLKKEGPDF	5	1	1	Q62425		0	5.23836e+07	0	0.07753	3.03969	3	1989	0.113584	59.081	0
High	PELAVQKVVVHPLVL	3	1	1	P26516		0	3.6271e+06	0	0.07602	3.02464	3	1641.01	-0.117972	72.8994	0
High	VDIINAKQ	4	1	1	P17751		0	2.77375e+06	0	0.09744	3.02411	2	900.515	-0.283464	40.2714	0
High	mAYmASKE	73	1	1	P16858	M1(Oxidation); M4(Oxidation)	0	1.95489e+06	0	0.1049	3.01514	2	962.395	-0.350089	25.6285	0
High	LRVAPEEHPVL	9	2	2	P60710;P63260		0	3.0461e+07	0	0.06677	2.96806	3	1259.71	-0.39897	49.9825	0
High	LVVYPWTQRYFDSF	5	2	2	P02088;P02089		0	3.26679e+06	0	0.1322	2.95972	2	1820.9	0.805045	90.9728	0
High	WISKQEYDESGPSIVHRK	3	2	2	P60710;P63260		0	4.16962e+06	0	0.05168	2.9596	4	2159.09	-0.582933	43.0979	0
High	KFDDFEDEEDIVEYDDNDF	2	1	1	Q9D024		0	1.10153e+06	0	0.0565	2.9478	2	2398.94	0.0923138	83.7998	0
High	IGLAKDDQLKVHGF	1	1	1	P48024		0	1.34729e+06	0	0.03425	2.90025	3	1540.85	-0.264654	54.239	0
High	MAYMASKE	2	1	1	P16858		0	548931	0	0.03438	2.89998	2	930.406	-0.468745	34.5127	0
High	ALLQEGEVYSADREDLYA	1	1	1	Q99PV0		0	2.6491e+06	0	0.1025	2.89379	2	2041.97	1.1906	70.3721	0
High	LAmAAFPKKQN	31	1	1	P48771	M3(Oxidation)	0	8.83811e+06	0	0.0775	2.88047	3	1234.66	-0.252639	32.8953	0
High	LVVYPWTQRF	4	1	1	P02104		0	2.18274e+07	0	0.1249	2.87822	2	1308.71	0.129369	76.9838	0
High	PPAENSSAPEAEQGGAE	6	1	1	P62960		0	1.18397e+06	0	0.05553	2.86836	2	1640.7	0.221686	36.5979	0
High	VKVGVNGF	2	1	1	P16858		0	2.6233e+06	0	0.06931	2.86222	2	819.472	-0.177837	50.9361	0
High	VVYPWTQRYFDSF	5	2	2	P02088;P02089		0	4.28259e+06	0	0.1225	2.85481	2	1707.82	-0.306627	85.6604	0
High	VPPVQVSPLIKFGRY	4	1	1	Q06185		0	1.11441e+07	0	0.02406	2.84491	3	1699.99	-0.243223	71.0783	0
High	LVVYPWTQRY	5	2	2	P02088;P02089		0	2.92393e+07	0	0.1217	2.77107	2	1324.7	-0.353285	70.6171	0
High	LVLNLQDESFTRGSDSLIKG	3	1	1	O35129		0	9.40677e+06	0	0.03099	2.77101	3	2192.16	0.00711913	73.3734	0
High	SLLKHPEALDEETEHDYQNHI	1	1	1	P08101		0	2.25554e+06	0	0.1184	2.76251	4	2518.18	-0.808312	52.7668	0
High	IGGSILASLSTFQQm	2	7	7	P62737;P60710;P68033;P63260;P63268;P68134;Q8BFZ3	M15(Oxidation)	0	474662	0	0.0558	2.7388	2	1568.8	-0.0449874	92.8137	0
High	AIIDPGDSDIIRSmPEQTGEK	18	1	1	P62889	M14(Oxidation)	0	2.79293e+07	0	0.0916	2.72648	3	2288.11	0.285469	58.7314	0
High	YLGQVAILLFKSG	2	2	2	P63168;Q9D0M5		0	836749	0	0.06108	2.71563	2	1408.82	0.138171	90.4139	0
High	QVTQPTVGmNFKTPRGAV	10	1	1	P63276	M9(Oxidation)	0	1.21545e+07	0	0.1434	2.70841	3	1947.01	-0.221182	50.0319	0
High	LAIIDPGDSDIIRSmPEQTGEK	9	1	1	P62889	M15(Oxidation)	0	1.69207e+07	0	0.02329	2.70332	3	2401.19	0.0584348	64.3164	0
High	QVTQPTVGMNFKTPRGAV	2	1	1	P63276		0	7.98244e+06	0	0.09015	2.6966	3	1931.02	0.304436	56.1683	0
High	VITHGDAKDQE	3	1	1	P97457		0	466106	0	0.1348	2.68912	2	1212.59	-0.153847	20.9935	0
High	ISKQEYDESGPSIVHRKCF	3	2	2	P60710;P63260		0	8.87013e+06	0	0.1288	2.647	4	2223.09	-0.126412	46.0799	0
High	LDFGSLSNL	2	1	1	P63276		0	653543	0	0.127	2.63539	2	965.493	-0.503922	87.8028	0
High	LAIIDPGDSDIIRSMPEQTGEK	3	1	1	P62889		0	1.5825e+07	0	0.1439	2.61763	3	2385.2	0.639377	71.5599	0
High	FDESVWQPSEPSITFA	4	1	1	Q99N95		0	1.82407e+06	0	0.08548	2.60434	2	1839.84	0.67665	93.6115	0
High	IVFGEIDR	3	1	1	Q91WD5		0	2.95785e+06	0	0.05986	2.60425	2	948.514	-0.537055	56.317	0
High	FVVALGAEYFLDSQNGDKKHH	1	1	1	Q9CQZ6		0	4.79412e+06	0	0.04679	2.58948	4	2375.18	-0.138217	68.2173	0
High	WANPKPKP	8	1	1	Q9JLR9		0	1.94479e+06	0	0.1221	2.58187	2	937.525	-0.415229	29.9531	0
High	VYFGSGFAAPFFIVRHQLLKK	18	1	1	P17665		0	1.20924e+08	0	0.09961	2.55831	5	2425.35	-0.559168	81.2824	0
High	TVYFGSGFAAPFFIVRHQLLKK	7	1	1	P17665		0	4.61223e+07	0	0.0671	2.53312	5	2526.4	-0.239385	82.028	0
High	INDPFIDLNY	2	1	1	P16858		0	481679	0	0.1056	2.5308	2	1223.59	0.469871	89.8842	0
High	YQLSRSRNITYLPAGQSVLLQLPQ	2	1	1	P67778		0	8.66408e+06	0	0.05455	2.52746	3	2745.5	0.0971406	78.4727	0
High	AIIDPGDSDIIRSMPEQTGEK	5	1	1	P62889		0	3.46721e+07	0	0.05434	2.52684	3	2272.11	-0.150723	64.971	0
High	TITDQVPFSVSVSQL	4	1	1	Q60696		0	1.05659e+06	0	0.06734	2.49919	2	1620.85	-0.026721	91.6818	0
High	mTVYFGSGFAAPFFIVRHQLLKK	3	1	1	P17665	M1(Oxidation)	0	5.28611e+06	0	0.1095	2.48366	4	2673.44	-0.226654	82.3418	0
High	FVGSQATDFGEALVRHDEF	3	1	1	O35887		0	9.99193e+06	0	0.09017	2.47039	3	2125	-0.0772056	76.636	0
High	FAKPRNQGGYGGSSSSSSYGSGRRF	7	1	1	P49312		0	2.0278e+07	0	0.1003	2.34336	4	2597.22	-0.0237063	37.3871	0
High	SEGVQVPSVPIQQFPTEDW	1	1	1	P14206		0	502300	0	0.128	2.33895	2	2143.03	0.297899	94.8533	0
High	RVAPEEHPV	4	2	2	P60710;P63260		0	2.4226e+06	0	0.08315	2.33112	2	1033.54	-0.632373	28.417	0
High	ISKQEYDESGPSIVHR	2	2	2	P60710;P63260		0	441571	0	0.1074	2.32901	3	1844.91	-0.226065	39.3183	0
High	YSRKFSSSTFEQVNQL	1	1	1	P21614		0	8.63151e+06	0	0.0959	2.30804	3	1920.94	-0.0472989	57.0789	0
High	LVLNLQDESFTRGSDSLIKGKK	2	1	1	O35129		0	1.66851e+07	0	0.1376	2.30609	4	2448.35	-0.0733309	61.1168	0
High	IGGSILASLSTF	1	7	7	P62737;P60710;P68033;P63260;P63268;P68134;Q8BFZ3		0	348449	0	0.1298	2.30061	2	1165.65	-0.176329	99.3086	0
High	VVYPWTQRY	4	2	2	P02088;P02089		0	1.45396e+07	0	0.09979	2.26621	2	1211.62	0.0874103	63.4837	0
High	EVTSDQVANVVWDYF	3	1	1	P06728		0	335894	0	0.08009	2.23603	2	1771.82	0.762993	103.744	0
High	VPPVQVSPLIKFGRYSAL	4	1	1	Q06185		0	8.26361e+06	0	0.1361	2.20627	3	1971.14	0.336556	77.4766	0
High	ITDQVPFSVSVSQL	1	1	1	Q60696		0	475379	0	0.1264	2.1618	2	1519.8	0.260217	88.8681	0
High	FLLFPDmDA	5	1	1	P14106	M7(Oxidation)	0	2.05471e+06	0	0.1315	2.1458	2	1084.5	-0.36126	91.6749	0
High	TVYFGSGFAAPFF	5	1	1	P17665		0	1.02851e+06	0	0.1299	2.07007	2	1410.67	0.416973	104.993	0
High	YMVGPIEEAVAKADKLAEEHGS	2	1	1	P56480		0	1.16396e+07	0	0.06408	1.91992	4	2344.15	0.00309601	76.3483	0
High	LQSAIESRQARPTYATAMLQNLL	1	1	1	Q64331		0	4.34097e+06	0	0.1188	1.87781	3	2575.37	0.257882	79.6841	0
High	AIYLLAMAAFPKKQN	3	1	1	P48771		0	5.64244e+06	0	0.08344	1.86642	3	1678.93	-0.303112	75.3081	0
High	IVRHQLLKK	22	1	1	P17665		0	4.4798e+06	0	0.127	1.73624	3	1134.75	0.0195019	28.6185	0
High	TAEDGEDDDEGDEE	2	1	1	Q9D0J8		0	144953	0	0.1293	1.65346	2	1525.49	0.481715	30.4582	0
High	AIYLLAmAAFPKKQN	5	1	1	P48771	M7(Oxidation)	0	5.78547e+06	0.002	0.1463	2.42691	3	1694.93	-0.361014	65.7415	0
High	GFGDLKTPAGLQVLNDY	1	1	1	O70251		0	1.50762e+06	0.003	0.1662	4.32502	2	1807.92	0.451425	83.7921	0
High	SELQLSTGNGLFVNND	1	5	5	P07758;P22599;Q00898;Q00896;Q00897		0	972795	0.003	0.1766	3.79895	2	1707.82	1.30869	80.3936	0
High	GKVEIVAINDPFIDL	2	1	1	P16858		0	719086	0.003	0.1658	3.7046	2	1642.9	-0.410709	90.8586	0
High	YTLVTYVPVTTFKNLQTVNVDEN	1	1	1	P62900		0	2.90462e+06	0.003	0.1648	3.22947	3	2658.37	0.682302	87.7949	0
High	ASLSTFQQmW	11	7	7	P62737;P60710;P68033;P63260;P63268;P68134;Q8BFZ3	M9(Oxidation)	0	1.21208e+07	0.003	0.1803	3.15932	2	1214.55	-0.211972	77.0359	0
High	FQNLTGYRSVLVVAPEVSV	3	1	1	P49222		0	1.75258e+06	0.003	0.1633	3.08206	2	2078.13	0.386188	84.7137	0
High	IKPGADLSTGHDEL	4	1	1	Q9ESP1		0	5.78508e+06	0.003	0.1588	2.7316	3	1452.73	-0.333685	46.6913	0
High	GFEGDFYRA	1	1	1	Q01149		0	1.63136e+06	0.003	0.161	2.67286	2	1061.47	-0.0525419	56.2416	0
High	TGGKILGFFF	2	1	1	P62245		0	1.43564e+06	0.003	0.1682	2.64384	2	1086.6	0.236556	89.7112	0
High	SSPTIPSRLYSLL	4	1	1	Q8R1I1		0	7.4621e+06	0.003	0.1522	2.52242	2	1433.8	0.306366	81.9592	0
High	FETFNVPALF	1	2	2	P61164;Q8R5C5		0	806423	0.003	0.1744	2.15671	2	1184.6	-0.215288	101.737	0
High	LHLGYLPNQLF	2	1	1	Q91VR5		0	1.14312e+06	0.003	0.1829	2.1485	2	1314.72	-0.196892	84.81	0
High	TITDQVPFSVSVSQLQA	3	1	1	Q60696		0	1.69748e+06	0.003	0.1601	2.13125	2	1819.94	0.246214	89.0401	0
High	VPPVQVSPLIKFGRYSALI	1	1	1	Q06185		0	1.84111e+06	0.003	0.1573	2.09496	3	2084.23	-0.191336	84.421	0
High	FTRILKHGAKDKDD	1	2	2	Q3THE2;Q9CQ19		0	514265	0.003	0.184	2.00882	4	1643.89	0.169206	30.3137	0
High	SRSRNITYLPAGQSVLLQLPQ	1	1	1	P67778		0	2.98437e+06	0.003	0.1808	1.97705	3	2341.3	-0.235087	75.1181	0
High	RVAPEEHPVL	4	2	2	P60710;P63260		0	4.83544e+06	0.003	0.1636	1.95477	3	1146.63	-0.150722	39.9752	0
High	FILPDSLPLDTL	1	1	1	P62315		0	224934	0.003	0.1814	1.85251	2	1343.75	-0.353075	105.644	0
High	FAAPFFIVRHQLLKK	1	1	1	P17665		0	5.37516e+06	0.003	0.1618	1.80986	4	1815.08	-0.227633	65.212	0
High	LVLYFKLRPKKTPAVKAT	5	1	1	Q78IK2		0	2.03359e+07	0.003	0.166	1.79792	4	2073.29	-0.329529	51.8564	0
High	VKVGVNGFGRIGRL	2	1	1	P16858		0	4.67765e+06	0.003	0.155	1.69653	4	1471.89	-0.0275	54.7759	0
High	FQYDSTHGKFNGTVK	2	1	1	P16858		0	3.74999e+06	0.003	0.1794	1.62269	3	1728.83	-0.236566	40.1403	0
High	LAMAAFPKKQN	2	1	1	P48771		0	4.64145e+06	0.003	0.1597	1.23977	3	1218.67	-0.396822	42.0279	0
High	VAIQAVLSLYASGRTTG	1	7	7	P62737;P60710;P68033;P63260;P63268;P68134;Q8BFZ3		0	1.20007e+06	0.004	0.2135	4.00808	2	1706.94	0.440692	81.716	0
High	WQVKSGTIFDNF	4	1	1	P14211		0	1.10202e+07	0.004	0.2192	3.69593	2	1441.71	0.342753	80.5228	0
High	YIGEIIGKRGIVGYDV	2	1	1	Q9CPQ8		0	5.96167e+06	0.004	0.2165	3.58497	2	1751.97	-0.184764	69.2886	0
High	VKLISWYDNEY	2	1	1	P16858		0	2.14916e+06	0.004	0.2157	3.17526	2	1429.7	0.366288	73.764	0
High	VAYWRQAGLS	1	1	1	P56382		0	1.82917e+06	0.004	0.2205	3.10061	2	1150.6	-0.231223	55.1692	0
High	LYIKSTMGKPQRLY	1	1	1	P53026		0	1.17912e+06	0.004	0.1958	2.85765	3	1697.94	-0.510487	49.1511	0
High	LVWATDWRL	3	1	1	Q9CPX8		0	1.94619e+06	0.004	0.2212	2.80328	2	1159.63	-0.218475	83.6555	0
High	ASGGGVPTDEEQATGLEREIMIA	1	1	1	P19536		0	1.29732e+06	0.004	0.1963	2.79485	2	2331.11	0.379266	77.1385	0
High	FAKALANVNIGSL	1	1	1	P47955		0	721255	0.004	0.2002	2.69002	2	1317.75	0.115231	71.409	0
High	FKVVPEMTEILKKK	1	1	1	Q99LC5		0	634537	0.004	0.211	2.44216	3	1690	-0.0626037	56.8772	0
High	IQIPASLGLGFIARV	1	1	1	Q99104		0	480448	0.004	0.1878	2.39168	2	1554.94	1.08737	94.9998	0
High	HDGHDDDAIDIEDDLDDVIEE	1	1	1	P35564		0	1.0077e+06	0.004	0.1857	2.29644	3	2394.97	0.625065	85.631	0
High	FLTAEQLGYNY	1	1	1	P29812		0	402884	0.004	0.1849	2.14193	2	1318.63	0.257969	78.0546	0
High	SSGAHGEEGSARmWKALTYF	12	1	1	P43024	M13(Oxidation)	0	6.41581e+07	0.004	0.2248	2.06622	4	2201.01	-0.410469	59.1802	0
High	SIALHFPG	1	1	1	Q60696		0	1.8502e+06	0.004	0.2351	2.06482	2	841.456	-0.639342	62.3927	0
High	AQVVLQAAIPLVS	1	1	1	Q60696		0	1.35872e+06	0.004	0.207	2.04795	2	1308.79	0.365833	88.9043	0
High	TFTITDQVPFSVSVSQLQ	4	1	1	Q60696		0	887507	0.004	0.2296	1.97144	2	1997.02	0.34638	96.9818	0
High	ITLNVGGK	2	1	1	Q3URF8		0	811900	0.004	0.2192	1.87315	2	801.483	-0.106821	49.5542	0
High	AAFPKKQN	5	1	1	P48771		0	2.7692e+06	0.004	0.2354	1.8165	2	903.505	-0.106324	20.7545	0
High	SSGAHGEEGSARMWKALTYF	5	1	1	P43024		0	1.10267e+08	0.004	0.187	1.79081	4	2185.01	-1.06468	67.6985	0
High	LASVSTVLTSKYR	1	1	1	P01942		0	3.37351e+06	0.004	0.1916	1.71869	3	1424.81	-0.561553	53.3019	0
High	TVEDrFDQQKNDYDQLQKA	1	1	1	E9Q557	R5(Deamidated)	0	0	0.005	0.2635	2.74582	4	2342.09	-0.250775	44.8305	0
High	VSLRVIND	2	1	1	Q60696		0	3.10386e+06	0.005	0.2731	2.56691	2	915.525	-0.45119	50.664	0
High	SITYKPVKHGRPGIGATHSSRFIPL	2	1	1	P62843		0	1.67561e+07	0.005	0.2651	2.12535	5	2719.51	-0.920208	52.1246	0
High	VVYPWTQRF	3	1	1	P02104		0	9.06393e+06	0.005	0.248	1.99326	2	1195.63	0.21322	70.3042	0
High	GPGGSGGSGGYGGRSRY	2	1	1	O88569		0	386433	0.005	0.2448	1.98337	3	1528.69	-0.216593	29.0652	0
High	TGFLLFPDmDA	2	1	1	P14106	M9(Oxidation)	0	1.4347e+06	0.005	0.2697	1.86348	2	1242.57	0.227296	93.8208	0
High	FQYDSTHGKFNGTV	2	1	1	P16858		0	4.14411e+06	0.005	0.2581	1.8328	3	1600.74	-0.789748	48.8933	0
High	mAmFSSEK	3	1	1	Q9JLB4	M1(Oxidation); M3(Oxidation)	0	1.95489e+06	0.005	0.2644	1.78389	2	962.396	-0.233639	27.5247	0
High	VFRRYVEVGRVAY	1	1	1	Q9CR57		0	2.81392e+06	0.005	0.2468	1.66918	4	1613.89	-0.452159	51.372	0
High	VKLIHIPINNIIVGG	1	1	1	P60060		0	6.33562e+06	0.005	0.2479	1.32055	3	1599.99	-0.0827391	76.5488	0
High	SLTNGMYPHKLVF	1	1	1	P47911		0	3.22007e+06	0.007	0.2799	2.22752	3	1506.78	-0.704149	64.1805	0
High	QNKYQQAEELY	1	1	1	Q91W40		0	497700	0.007	0.281	1.77511	2	1413.66	-0.197452	40.0132	0
High	AVKIINELPQFFPVGLPQHE	1	1	1	Q9CQ71		0	560917	0.008	0.301	3.46767	3	2276.25	0.589161	88.2455	0
High	IGIEWNmSPVGRVTPKEWRDQ	2	1	1	P56393	M7(Oxidation)	0	7.50201e+06	0.008	0.2922	3.46178	4	2514.26	-0.168014	65.973	0
High	LSSLCAASAETEVGAMVGSNVVLSC	1	1	1	Q9JHJ8		0	0	0.008	0.3037	2.86202	4	2398.13	1.64317	43.3083	0
High	PSAKQLADIGYKTFSASMmL	1	1	1	Q8BH51	M19(Oxidation)	0	931087	0.008	0.2965	2.49462	3	2175.08	-0.249155	83.6399	0
High	SRKFSSSTFEQVNQ	1	1	1	P21614		0	1.04337e+06	0.008	0.2922	2.35593	3	1644.8	-0.283908	42.2912	0
High	FEENVPPPKK	3	1	1	Q9CYL5		0	587095	0.008	0.301	2.28886	3	1184.63	-0.115863	32.137	0
High	EEEEETEKESTEKDEL	1	1	1	P08113		0	1.5173e+06	0.008	0.3006	2.2561	3	1953.83	-0.264414	36.0992	0
High	VAPFmSNIPLLLYPQ	3	1	1	Q61207	M5(Oxidation)	0	946717	0.008	0.2954	2.17388	2	1718.92	-0.378116	103.782	0
High	PGDSDIIRSmPEQTGEK	1	1	1	P62889	M10(Oxidation)	0	516616	0.008	0.292	2.1302	3	1875.88	0.300329	38.7539	0
High	GEDLTRHHDEL	1	1	1	Q8BH97		0	691050	0.008	0.3032	1.67119	3	1321.61	-0.168059	33.5731	0
Medium	SSGAHGEEGSARMWKALTY	3	1	1	P43024		0	3.1016e+06	0.01	0.3051	3.37222	3	2037.94	-0.446279	53.0415	0
Medium	YLVGLFEDTNL	1	4	4	P68433;P84228;P84244;P02301		0	474993	0.011	0.3087	2.77579	2	1283.65	-0.23717	96.1951	0
Medium	GSGGGSGGYGSRRF	1	1	1	Q8BG05		0	669453	0.011	0.309	1.85912	3	1301.6	-0.251838	30.2514	0
Medium	DDIGDDDEDIDDI	1	2	2	Q8BMJ3;Q60872		0	997283	0.012	0.3129	2.57095	2	1464.55	-0.577363	73.9405	0
Medium	YSRKFSSSTFEQVNQ	2	1	1	P21614		0	1.08956e+07	0.012	0.3139	2.10324	3	1807.86	-0.1717	45.8521	0
Medium	LYVDKNFINNPLAQADW	1	1	1	Q8VDD5		0	451716	0.013	0.3188	2.43367	2	2021.01	0.101806	87.4792	0
Medium	VVLQAAIPLVS	1	1	1	Q60696		0	2.15766e+06	0.013	0.3159	2.20468	2	1109.69	-0.56138	86.4489	0
Medium	LNLPTGIPIVYEL	1	2	2	Q9DBJ1;O70250		0	332181	0.013	0.3142	2.16602	2	1441.83	0.0669247	105.429	0
Medium	PTDIQAESIPLILGGGDVL	1	1	1	Q91VR5		0	944604	0.014	0.3195	2.68524	2	1908.03	0.115901	105.036	0
Medium	ARQWQPDIEW	1	1	1	Q91WD5		0	2.51454e+06	0.014	0.3238	2.41169	2	1328.64	-0.0301869	70.9369	0
Medium	MSSGAHGEEGSARMWKALTYF	1	1	1	P43024		0	6.09795e+06	0.014	0.3213	2.11212	4	2316.05	-0.149335	68.9764	0
Medium	mRYVASYL	1	1	1	P99027	M1(Oxidation)	0	3.15647e+06	0.014	0.3216	1.87137	2	1018.5	0.0754496	53.912	0
Medium	VTTSTRTY	2	1	1	P20152		0	88452.1	0.014	0.3229	1.75397	2	928.473	-0.344873	27.9789	0
Medium	SLTNGmYPHKLVF	1	1	1	P47911	M6(Oxidation)	0	5.99257e+06	0.014	0.324	1.51595	3	1522.77	-0.103038	58.4681	0
Medium	CLEGYILSGPSVRQCTANGTWS	1	1	1	Q80T79		0	0	0.015	0.3473	3.36292	4	2342.09	-1.56211	43.7009	0
Medium	GYSNRVVDL	2	2	2	Q64467;P16858		0	3.58328e+06	0.015	0.3486	2.61814	2	1022.53	-0.690281	51.0265	0
Medium	TLIQKVWVPmKPYYTQVYQE	1	1	1	P56379	M10(Oxidation)	0	1.9946e+06	0.015	0.3285	2.25031	3	2530.31	0.0128832	71.711	0
Medium	LSISGEYN	1	2	2	P07758;Q00896		0	448564	0.015	0.3294	1.96555	2	882.42	-0.3057	25.3222	0
Medium	LLAmAAFPKKQN	1	1	1	P48771	M4(Oxidation)	0	675126	0.015	0.3266	1.93182	3	1347.74	-0.47612	43.1596	0
Medium	ISKQEYDE	2	5	5	P62737;P60710;P68033;P63260;Q8BFZ3		0	108266	0.015	0.3451	1.92646	2	1011.46	-0.203845	27.7452	0
Medium	IALYmASQPRNK	1	1	1	Q61387	M5(Oxidation)	0	1.53982e+06	0.015	0.3425	1.6151	3	1407.74	-0.252426	39.6608	0
Medium	FIGGDAGDAFDGYDF	1	1	1	Q8VCM7		0	197958	0.015	0.3329	1.48993	2	1566.64	-0.0370457	91.3724	0
Medium	LILPGYIDF	2	1	1	P24547		0	313311	0.017	0.355	1.82534	2	1050.59	-0.317708	100.535	0
Medium	GAEYFLDSQNGDKKHH	1	1	1	Q9CQZ6		0	263824	0.017	0.3546	1.80159	3	1845.85	-1.04494	34.7321	0
Medium	LEPYLEKGSSLLAFCLKVLT	1	1	1	Q8JZM6		0	1.96661e+06	0.018	0.3562	2.11439	3	2224.23	0.183192	76.5335	0
Medium	PDYDMDSEDETLLNRLNRKMEIKPL	1	1	1	Q8C0I4		0	0	0.021	0.3715	2.82573	4	3035.49	3.27868	79.4684	0
Medium	VQVLVPLPQ	1	1	1	Q62419		0	747507	0.021	0.3712	2.31472	2	992.613	-0.924456	79.4762	0
Medium	IVNTNVPRASVPEGFLSEL	2	1	1	P34884		0	1.03923e+06	0.021	0.3698	1.93437	2	2042.09	0.987368	83.8232	0
Medium	LIYTWGNQEFEQSKRKNPAmYENDK	2	1	1	Q9CQ69	M20(Oxidation)	0	1.0758e+07	0.021	0.3671	1.84705	4	3105.47	-0.48614	53.8504	0
Medium	TVQSQGPGGKVVTCAHRYEKRQ	1	1	1	Q61739		0	2.30586e+07	0.022	0.3775	2.28914	5	2429.25	-0.473023	80.2963	0
Medium	YLLPILVLFLAYYYYSTNEEFr	1	1	1	P50172	R22(Deamidated)	0	1.08257e+07	0.022	0.3795	1.7747	5	2791.43	-0.0577457	54.6183	0
Medium	YNFLmADNmKKIILSHRQALF	1	1	1	Q9QXM0	M5(Oxidation); M9(Oxidation)	0	3.10241e+07	0.022	0.373	1.61818	5	2585.33	-0.736515	58.6909	0
Medium	RMMQEQmTGAAmAmPA	1	1	1	Q99KI3	M7(Oxidation); M12(Oxidation); M14(Oxidation)	0	2.1642e+06	0.023	0.3844	2.58583	4	1802.74	-0.0096903	45.3429	0
Medium	AGGHKLGLGLEFQA	1	1	1	Q60932		0	15733111	0.023	0.3821	1.07915	3	1397.75	-0.622832	61.2952	0
Medium	YRYGSFSLAL	1	1	1	Q60696		0	9.33561e+06	0.024	0.3849	2.76799	2	1176.6	-0.334508	75.8069	0
Medium	mPQFLVPEFVGrAmYGIFTIVMVI	1	1	1	Q9R244	M1(Oxidation); R12(Deamidated); M14(Oxidation)	0	1.08257e+07	0.024	0.3858	2.03707	5	2791.43	0.0462698	54.5351	0
Medium	VNVVPTFGKKKGPNANS	1	1	1	P62862		0	629788	0.025	0.388	2.11466	3	1756.97	0.117234	39.5919	0
Medium	PAAIIVNLLRKYM	1	1	1	Q3TL44		0	796113	0.026	0.3962	2.10805	3	1501.89	0.167452	107.476	0
Medium	WGEAGAEYVVESTGVF	1	1	1	P16858		0	257319	0.026	0.3968	1.96415	2	1700.78	0.430483	92.1173	0
Medium	DWVPYINGKFKKDD	1	1	1	Q9CPX8		0	2.25417e+07	0.026	0.3967	1.21995	3	1724.86	-0.123164	58.6413	0
Medium	VLSGEDKSNIKAAWGKIGGHGAEY	1	1	1	P01942		0	1.05929e+07	0.027	0.3993	2.75834	4	2487.26	-0.369794	55.1915	0
Medium	SAKWDYDKNEWKK	1	1	1	P19783		0	1.24916e+06	0.027	0.4024	2.33573	4	1697.83	-0.715165	37.4495	0
Medium	LHIKRKRMETYIKDSFKDSNVKLE	1	1	1	P05531		0	1.45798e+07	0.027	0.4046	2.23552	3	2978.63	1.00224	83.9366	0
Medium	mAAFPKKQN	2	1	1	P48771	M1(Oxidation)	0	204953	0.027	0.4056	1.53743	2	1050.54	-0.860635	24.4213	0
Medium	MDEIDAIGGrRFSEGTSADREIQ	1	1	1	P62334	R10(Deamidated)	0	1.15806e+06	0.029	0.4075	2.32002	3	2554.19	0.416732	99.623	0
Medium	IRPEIHENYRING	1	1	1	Q9CR51		0	584355	0.03	0.4127	2.52763	3	1610.84	-0.495326	42.3213	0
Medium	IVAGIPRTD	1	1	1	P10605		0	1.32872e+06	0.03	0.4134	2.1268	2	941.541	-0.670371	45.9731	0
Medium	IVAGIPRT	1	1	1	P10605		0	245243	0.03	0.4123	1.59099	2	826.515	0.0153245	45.0387	0
Medium	GETKHFLRNHPLIF	2	1	1	Q60696		0	1.54835e+07	0.03	0.4081	1.48399	3	1708.93	-0.425362	54.5422	0
Medium	MIISrGQIMAmGrE	1	1	1	P01029	R5(Deamidated); M11(Oxidation); R13(Deamidated)	0	1.1155e+06	0.03	0.4099	1.35495	3	1610.77	-0.805448	83.8607	0
Medium	LPECIDALTVSLESVQSrAAWR	1	1	1	Q6ZWQ0	R18(Deamidated)	0	4.23044e+06	0.033	0.425	3.52353	5	2445.24	-1.28376	80.1457	0
Medium	NVEWAKPSTN	1	1	1	Q9Z1D1		0	271840	0.033	0.4259	1.93681	2	1145.56	0.23935	41.7841	0
Medium	DITADDEPLGRVSFELF	1	1	1	P17742		0	409169	0.034	0.4271	1.99565	2	1923.93	-1.15871	99.0593	0
Medium	PFKTHILLDTERHIFVQWKKHSHP	1	1	1	Q3U095		0	1.20887e+07	0.036	0.4311	2.1784	4	2994.62	0.261064	84.1055	0
Medium	MRYVASYL	1	1	1	P99027		0	2.40029e+06	0.036	0.4287	2.13313	2	1002.51	-0.185911	60.1568	0
Medium	IRQVTDAETKPKST	2	1	1	Q9WVA3		0	340267	0.036	0.4315	2.09246	3	1573.85	-0.591874	27.4855	0
Medium	YLTSESSRPT	1	1	1	Q61838		0	100502	0.04	0.4365	2.03367	2	1140.55	-0.983513	33.3084	0
Medium	YASGRTTGIVmD	1	3	3	P60710;P63260;Q8BFZ3	M11(Oxidation)	0	247180	0.044	0.4419	2.36718	2	1286.6	-0.795176	38.9092	0
Medium	TEKESTEKDEL	1	1	1	P08113		0	170035	0.044	0.4441	1.57673	2	1308.62	0.118841	25.762	0
Medium	GArGPQGHFGAKGDEG	1	1	1	Q64739	R3(Deamidated)	0	2.13756e+06	0.044	0.4429	1.38957	3	1541.71	0.095633	28.3677	0
Medium	FVKLIHIPINNIIVGG	1	1	1	P60060		0	1.58203e+07	0.045	0.4511	1.95253	3	1747.06	-0.145411	82.5095	0
Medium	MRYVASYLL	1	1	1	P99027		0	6.86316e+06	0.045	0.4488	1.89187	2	1115.59	-0.517374	70.9075	0
Medium	TVLTSKYR	1	1	1	P01942		0	936341	0.045	0.4467	1.7968	3	967.557	0.0643643	30.7462	0
Medium	EKYLQEEVNIN	1	1	1	Q80UG5		0	3.54757e+06	0.046	0.4516	2.22504	2	1378.69	0.303937	75.6448	0
Medium	KMVVKTFMDmDQDSEEEKE	1	1	1	Q4VA53	M10(Oxidation)	0	4.81354e+07	0.047	0.4577	3.00493	4	2335.01	0.144167	50.025	0
